# Supplementary material for: Multi-Omics Analysis of the Anti-tumor Synergistic Mechanism and Potential Application of Immune Checkpoint Blockade Combined With Lenvatinib
Source: Front Cell Dev Biol. 2021 Sep 9;9:730240. doi: 10.3389/fcell.2021.730240 (PMC8458708; doi:10.3389/fcell.2021.730240)
Supplement: Supplementary file 13 [file Data_Sheet_1.XLSX]

## Sheet: Pan cancer
	FLT1	KDR	FLT4	FGFR1	FGFR2	FGFR3	FGFR4	PDGFRA	PDGFRB	KIT	RET	PDCD1	CD274	LAG3	CTLA4
FLT1	1	0.8404	0.7396	0.2599	0.2466	-0.0104	0.079	0.202	0.6242	0.1491	0.0652	-0.0136	0.187	-0.0434	-0.0383
KDR	0.8404	1	0.7587	0.302	0.2169	-0.0883	0.045	0.2592	0.6466	0.216	0.1078	0.0129	0.1832	-0.0151	-0.0218
FLT4	0.7396	0.7587	1	0.348	0.1631	-0.0845	0.0907	0.1404	0.6039	0.2623	0.0991	0.0959	0.1272	0.02632	-0.0203
FGFR1	0.2599	0.302	0.348	1	0.1363	-0.2401	-0.1204	0.2998	0.4125	0.2136	0.3016	-0.0213	-0.0446	0.0005	-0.0911
FGFR2	0.2466	0.2169	0.1631	0.1363	1	0.4206	0.0951	0.2628	0.1749	-0.0112	0.1195	-0.074	0.0468	-0.0648	-0.0913
FGFR3	-0.0104	-0.0883	-0.0845	-0.2401	0.4206	1	0.2707	0.1438	0.0032	-0.1208	-0.021	-0.0426	-0.0179	-0.0467	0.0109
FGFR4	0.079	0.045	0.0907	-0.1204	0.0951	0.2707	1	0.0209	0.1082	-0.1558	-0.192	0.1112	-0.1091	0.089	0.0889
PDGFRA	0.202	0.2592	0.1404	0.2998	0.2628	0.1438	0.0209	1	0.5423	0.1655	0.2544	0.0061	0.0693	0.0801	0.0146
PDGFRB	0.6242	0.6466	0.6039	0.4125	0.1749	0.0032	0.1082	0.5423	1	0.1613	0.207	0.1217	0.1439	0.1476	0.2007
KIT	0.1491	0.216	0.2623	0.2136	-0.0112	-0.1208	-0.1558	0.1655	0.1613	1	0.1316	-0.033	0.0747	-0.1153	-0.0219
RET	0.0652	0.1078	0.0991	0.3016	0.1195	-0.021	-0.192	0.2544	0.207	0.1316	1	-0.1444	-0.0675	-0.0474	-0.0954
PDCD1	-0.0136	0.0129	0.0959	-0.0213	-0.074	-0.0426	0.1112	0.0061	0.1217	-0.033	-0.1444	1	0.4313	0.7677	0.7493
CD274	0.187	0.1832	0.1272	-0.0446	0.0468	-0.0179	-0.1091	0.0693	0.1439	0.0747	-0.0675	0.4313	1	0.3826	0.4681
LAG3	-0.0434	-0.0151	0.0263	0.0005	-0.0648	-0.0467	0.089	0.0801	0.1476	-0.1153	-0.0474	0.7677	0.3826	1	0.7032
CTLA4	-0.0383	-0.02183	-0.0203	-0.0911	-0.0913	0.0109	0.0889	0.0146	0.2007	-0.0219	-0.0954	0.7493	0.4681	0.7032	1

## Sheet: BRCA
	FLT1	KDR	FLT4	FGFR1	FGFR2	FGFR3	FGFR4	PDGFRA	PDGFRB	KIT	RET	PDCD1	CD274	LAG3	CTLA4
FLT1	1	0.8	0.45	0.051	0.014	0.019	0.036	0.21	0.49	0.062	0.016	-0.11	0.078	-0.1	-0.043
KDR	0.8	1	0.59	0.051	-0.018	0.051	0.021	0.23	0.55	0.12	0.019	-0.055	0.05	-0.1	-0.0048
FLT4	0.45	0.59	1	0.011	-0.0006	0.084	0.011	0.19	0.5	0.16	-0.0042	0.028	-0.052	-0.093	-0.00051
FGFR1	0.051	0.051	0.011	1	-0.03	0.14	0.03	0.0077	0.087	-0.016	0.13	-0.08	-0.059	-0.069	-0.082
FGFR2	0.014	-0.018	-0.0006	-0.03	1	-0.023	-0.021	0.0059	-0.0064	0.021	0.024	-0.028	-0.021	-0.015	0.013
FGFR3	0.019	0.051	0.084	0.14	-0.023	1	0.035	-0.069	-0.034	-0.084	0.15	-0.098	-0.093	-0.11	-0.12
FGFR4	0.036	0.021	0.011	0.03	-0.021	0.035	1	-0.015	-0.0085	-0.052	0.044	0.019	-0.02	-0.014	0.013
PDGFRA	0.21	0.23	0.19	0.0077	0.0059	-0.069	-0.015	1	0.36	0.19	-0.1	0.0026	0.046	-0.05	0.066
PDGFRB	0.49	0.55	0.5	0.087	-0.0064	-0.034	-0.0085	0.36	1	0.024	-0.049	-0.1	-0.02	-0.17	-0.042
KIT	0.062	0.12	0.16	-0.016	0.021	-0.084	-0.052	0.19	0.024	1	-0.12	0.0071	0.0092	-0.023	0.034
RET	0.016	0.019	-0.0042	0.13	0.024	0.15	0.044	-0.1	-0.049	-0.12	1	-0.11	-0.082	-0.095	-0.15
PDCD1	-0.11	-0.055	0.028	-0.08	-0.028	-0.098	0.019	0.0026	-0.1	0.0071	-0.11	1	0.54	0.69	0.79
CD274	0.078	0.05	-0.052	-0.059	-0.021	-0.093	-0.02	0.046	-0.02	0.0092	-0.082	0.54	1	0.66	0.5
LAG3	-0.1	-0.1	-0.093	-0.069	-0.015	-0.11	-0.014	-0.05	-0.17	-0.023	-0.095	0.69	0.66	1	0.62
CTLA4	-0.043	-0.0048	-0.00051	-0.082	0.013	-0.12	0.013	0.066	-0.042	0.034	-0.15	0.79	0.5	0.62	1

## Sheet: BLCA
	FLT1	KDR	FLT4	FGFR1	FGFR2	FGFR3	FGFR4	PDGFRA	PDGFRB	KIT	RET	PDCD1	CD274	LAG3	CTLA4
FLT1	1	0.84	0.74	0.086	-0.11	0.021	0.0024	0.33	0.29	0.037	0.024	-0.064	-0.0079	-0.08	-0.032
KDR	0.84	1	0.79	0.16	-0.046	-0.051	0.024	0.45	0.42	0.033	0.07	0.02	-0.037	-0.037	0.043
FLT4	0.74	0.79	1	0.16	-0.068	-0.1	0.095	0.44	0.44	-0.014	0.073	0.028	-0.013	-0.025	0.038
FGFR1	0.086	0.16	0.16	1	0.037	-0.1	0.12	0.14	0.22	0.096	0.035	0.021	0.022	0.036	0.049
FGFR2	-0.11	-0.046	-0.068	0.037	1	0.076	-0.0074	0.0049	0.0099	-0.011	0.02	-0.11	-0.12	-0.13	-0.13
FGFR3	0.021	-0.051	-0.1	-0.1	0.076	1	-0.061	-0.16	-0.23	0.024	-0.084	-0.17	-0.18	-0.19	-0.22
FGFR4	0.0024	0.024	0.095	0.12	-0.0074	-0.061	1	-0.024	-0.057	0.074	0.0012	-0.057	-0.055	-0.059	-0.075
PDGFRA	0.33	0.45	0.44	0.14	0.0049	-0.16	-0.024	1	0.58	-0.011	0.14	0.074	-0.0042	0.046	0.12
PDGFRB	0.29	0.42	0.44	0.22	0.0099	-0.23	-0.057	0.58	1	-0.018	0.073	0.14	0.072	0.17	0.23
KIT	0.037	0.033	-0.014	0.096	-0.011	0.024	0.074	-0.011	-0.018	1	0.052	-0.1	-0.047	-0.1	-0.13
RET	0.024	0.07	0.073	0.035	0.02	-0.084	0.0012	0.14	0.073	0.052	1	0.051	-0.01	0.052	0.056
PDCD1	-0.064	0.02	0.028	0.021	-0.11	-0.17	-0.057	0.074	0.14	-0.1	0.051	1	0.31	0.73	0.72
CD274	-0.0079	-0.037	-0.013	0.022	-0.12	-0.18	-0.055	-0.0042	0.072	-0.047	-0.01	0.31	1	0.47	0.42
LAG3	-0.08	-0.037	-0.025	0.036	-0.13	-0.19	-0.059	0.046	0.17	-0.1	0.052	0.73	0.47	1	0.77
CTLA4	-0.032	0.043	0.038	0.049	-0.13	-0.22	-0.075	0.12	0.23	-0.13	0.056	0.72	0.42	0.77	1

## Sheet: COAD
	FLT1	KDR	FLT4	FGFR1	FGFR2	FGFR3	FGFR4	PDGFRA	PDGFRB	KIT	RET	PDCD1	CD274	LAG3	CTLA4
FLT1	1	0.78	0.77	0.65	0.13	-0.033	-0.097	0.66	0.72	0.35	0.031	0.23	0.2	0.098	0.38
KDR	0.78	1	0.89	0.7	0.14	-0.047	-0.14	0.85	0.79	0.4	0.039	0.25	0.18	0.1	0.43
FLT4	0.77	0.89	1	0.81	0.16	-0.058	-0.11	0.81	0.82	0.44	0.061	0.35	0.21	0.16	0.47
FGFR1	0.65	0.7	0.81	1	0.22	-0.081	-0.16	0.72	0.81	0.44	0.1	0.36	0.2	0.17	0.5
FGFR2	0.13	0.14	0.16	0.22	1	-0.033	-0.18	0.17	0.12	0.11	0.061	0.11	0.023	0.14	0.059
FGFR3	-0.033	-0.047	-0.058	-0.081	-0.033	1	0.39	-0.068	-0.16	0.044	0.16	-0.096	-0.18	-0.062	-0.079
FGFR4	-0.097	-0.14	-0.11	-0.16	-0.18	0.39	1	-0.19	-0.19	-0.16	-0.1	-0.15	-0.14	-0.16	-0.15
PDGFRA	0.66	0.85	0.81	0.72	0.17	-0.068	-0.19	1	0.81	0.41	0.035	0.2	0.15	0.042	0.39
PDGFRB	0.72	0.79	0.82	0.81	0.12	-0.16	-0.19	0.81	1	0.35	0.024	0.28	0.26	0.084	0.43
KIT	0.35	0.4	0.44	0.44	0.11	0.044	-0.16	0.41	0.35	1	0.022	0.23	0.037	0.042	0.33
RET	0.031	0.039	0.061	0.1	0.061	0.16	-0.1	0.035	0.024	0.022	1	0.012	0.025	0.24	0.0084
PDCD1	0.23	0.25	0.35	0.36	0.11	-0.096	-0.15	0.2	0.28	0.23	0.012	1	0.51	0.54	0.73
CD274	0.2	0.18	0.21	0.2	0.023	-0.18	-0.14	0.15	0.26	0.037	0.025	0.51	1	0.42	0.47
LAG3	0.098	0.1	0.16	0.17	0.14	-0.062	-0.16	0.042	0.084	0.042	0.24	0.54	0.42	1	0.44
CTLA4	0.38	0.43	0.47	0.5	0.059	-0.079	-0.15	0.39	0.43	0.33	0.0084	0.73	0.47	0.44	1

## Sheet: ESCA
	FLT1	KDR	FLT4	FGFR1	FGFR2	FGFR3	FGFR4	PDGFRA	PDGFRB	KIT	RET	PDCD1	CD274	LAG3	CTLA4
FLT1	1	0.8	0.73	-0.011	-0.016	-0.2	0.17	0.38	0.51	0.29	0.03	0.16	0.0083	0.035	0.26
KDR	0.8	1	0.7	-0.025	0.08	-0.23	0.19	0.41	0.5	0.22	-0.035	0.13	-0.069	-0.0094	0.21
FLT4	0.73	0.7	1	0.053	-0.063	-0.2	0.048	0.37	0.52	0.41	-0.072	0.24	-0.049	0.081	0.3
FGFR1	-0.011	-0.025	0.053	1	0.21	-0.085	-0.12	0.5	0.047	0.21	0.017	-0.037	-0.064	-0.0077	0.092
FGFR2	-0.016	0.08	-0.063	0.21	1	0.17	-0.0064	0.14	-0.0067	0.057	-0.05	-0.12	0.1	-0.09	-0.03
FGFR3	-0.2	-0.23	-0.2	-0.085	0.17	1	-0.25	-0.21	-0.14	-0.1	-0.035	-0.066	0.062	0.0081	-0.059
FGFR4	0.17	0.19	0.048	-0.12	-0.0064	-0.25	1	0.15	-0.062	-0.084	0.025	-0.022	-0.17	-0.1	0.02
PDGFRA	0.38	0.41	0.37	0.5	0.14	-0.21	0.15	1	0.54	0.31	-0.0027	0.13	-0.1	-0.0042	0.29
PDGFRB	0.51	0.5	0.52	0.047	-0.0067	-0.14	-0.062	0.54	1	0.28	0.057	0.2	0.027	0.11	0.34
KIT	0.29	0.22	0.41	0.21	0.057	-0.1	-0.084	0.31	0.28	1	0.16	0.03	-0.05	-0.039	0.12
RET	0.03	-0.035	-0.072	0.017	-0.05	-0.035	0.025	-0.0027	0.057	0.16	1	-0.037	-0.0037	-0.009	-0.014
PDCD1	0.16	0.13	0.24	-0.037	-0.12	-0.066	-0.022	0.13	0.2	0.03	-0.037	1	0.26	0.8	0.75
CD274	0.0083	-0.069	-0.049	-0.064	0.1	0.062	-0.17	-0.1	0.027	-0.05	-0.0037	0.26	1	0.35	0.27
LAG3	0.035	-0.0094	0.081	-0.0077	-0.09	0.0081	-0.1	-0.0042	0.11	-0.039	-0.009	0.8	0.35	1	0.62
CTLA4	0.26	0.21	0.3	0.092	-0.03	-0.059	0.02	0.29	0.34	0.12	-0.014	0.75	0.27	0.62	1

## Sheet: GBM
	FLT1	KDR	FLT4	FGFR1	FGFR2	FGFR3	FGFR4	PDGFRA	PDGFRB	KIT	RET	PDCD1	CD274	LAG3	CTLA4
FLT1	1	0.75	0.34	0.23	0.12	0.072	0.071	0.11	0.54	0.088	0.1	0.077	0.19	-0.05	0.04
KDR	0.75	1	0.33	0.3	-0.053	0.086	-0.034	0.15	0.63	0.089	0.11	0.13	0.15	-0.032	0.25
FLT4	0.34	0.33	1	0.028	-0.02	0.16	0.029	0.067	0.25	0.064	0.061	-0.035	0.0075	-0.042	0.025
FGFR1	0.23	0.3	0.028	1	-0.14	-0.012	0.047	0.098	0.49	-0.036	0.0081	0.12	0.13	0.17	0.45
FGFR2	0.12	-0.053	-0.02	-0.14	1	-0.064	-0.073	0.14	-0.033	0.013	-0.064	-0.00051	-0.19	0.05	-0.076
FGFR3	0.072	0.086	0.16	-0.012	-0.064	1	0.062	-0.046	-0.015	0.028	-0.018	-0.097	0.14	-0.055	-0.029
FGFR4	0.071	-0.034	0.029	0.047	-0.073	0.062	1	0.03	-0.022	0.26	0.011	0.059	-0.093	0.22	0.0054
PDGFRA	0.11	0.15	0.067	0.098	0.14	-0.046	0.03	1	0.13	0.26	0.061	0.0006	-0.061	0.073	-0.0027
PDGFRB	0.54	0.63	0.25	0.49	-0.033	-0.015	-0.022	0.13	1	0.005	0.059	0.23	0.15	0.033	0.55
KIT	0.088	0.089	0.064	-0.036	0.013	0.028	0.26	0.26	0.005	1	0.035	0.082	-0.059	0.31	-0.033
RET	0.1	0.11	0.061	0.0081	-0.064	-0.018	0.011	0.061	0.059	0.035	1	0.011	0.12	0.042	-0.03
PDCD1	0.077	0.13	-0.035	0.12	-0.00051	-0.097	0.059	0.0006	0.23	0.082	0.011	1	0.11	0.31	0.28
CD274	0.19	0.15	0.0075	0.13	-0.19	0.14	-0.093	-0.061	0.15	-0.059	0.12	0.11	1	0.021	-0.04
LAG3	-0.05	-0.032	-0.042	0.17	0.05	-0.055	0.22	0.073	0.033	0.31	0.042	0.31	0.021	1	0.027
CTLA4	0.04	0.25	0.025	0.45	-0.076	-0.029	0.0054	-0.0027	0.55	-0.033	-0.03	0.28	-0.04	0.027	1

## Sheet: HNSC
	FLT1	KDR	FLT4	FGFR1	FGFR2	FGFR3	FGFR4	PDGFRA	PDGFRB	KIT	RET	PDCD1	CD274	LAG3	CTLA4
FLT1	1	0.77	0.57	0.31	0.27	0.037	0.033	0.54	0.64	0.29	0.099	0.025	0.019	-0.064	0.13
KDR	0.77	1	0.76	0.26	0.19	0.0029	-0.047	0.58	0.68	0.37	0.067	0.11	0.024	0.017	0.19
FLT4	0.57	0.76	1	0.27	0.011	-0.0015	-0.021	0.49	0.65	0.25	0.13	0.11	0.036	0.049	0.19
FGFR1	0.31	0.26	0.27	1	0.24	-0.14	0.055	0.43	0.44	0.2	0.17	0.066	-0.055	-0.017	0.31
FGFR2	0.27	0.19	0.011	0.24	1	0.19	0.087	0.28	0.13	0.16	-0.067	-0.023	-0.043	-0.12	0
FGFR3	0.037	0.0029	-0.0015	-0.14	0.19	1	-0.043	-0.047	-0.1	0.07	-0.051	0.017	-0.057	-0.14	-0.04
FGFR4	0.033	-0.047	-0.021	0.055	0.087	-0.043	1	0.0064	-0.012	-0.092	0.16	-0.13	-0.096	-0.089	-0.11
PDGFRA	0.54	0.58	0.49	0.43	0.28	-0.047	0.0064	1	0.67	0.3	0.015	0.064	-0.005	-0.012	0.12
PDGFRB	0.64	0.68	0.65	0.44	0.13	-0.1	-0.012	0.67	1	0.25	0.068	-0.0018	0.0033	-0.032	0.12
KIT	0.29	0.37	0.25	0.2	0.16	0.07	-0.092	0.3	0.25	1	0.22	0.21	-0.024	0.045	0.22
RET	0.099	0.067	0.13	0.17	-0.067	-0.051	0.16	0.015	0.068	0.22	1	0.04	0.015	0.0098	0.15
PDCD1	0.025	0.11	0.11	0.066	-0.023	0.017	-0.13	0.064	-0.0018	0.21	0.04	1	0.31	0.31	0.64
CD274	0.019	0.024	0.036	-0.055	-0.043	-0.057	-0.096	-0.005	0.0033	-0.024	0.015	0.31	1	0.32	0.23
LAG3	-0.064	0.017	0.049	-0.017	-0.12	-0.14	-0.089	-0.012	-0.032	0.045	0.0098	0.31	0.32	1	0.51
CTLA4	0.13	0.19	0.19	0.31	0	-0.04	-0.11	0.12	0.12	0.22	0.15	0.64	0.23	0.51	1

## Sheet: KIRC
	FLT1	KDR	FLT4	FGFR1	FGFR2	FGFR3	FGFR4	PDGFRA	PDGFRB	KIT	RET	PDCD1	CD274	LAG3	CTLA4
FLT1	1	0.97	0.68	0.028	0.13	0.24	-0.16	0.089	0.69	0.063	0.087	0.057	0.057	0.05	0.08
KDR	0.97	1	0.69	-0.0053	0.12	0.24	-0.16	0.074	0.64	0.12	0.12	0.046	0.1	0.037	0.065
FLT4	0.68	0.69	1	0.25	0.16	0.17	-0.007	0.11	0.56	0.071	0.12	0.091	0.12	0.06	0.12
FGFR1	0.028	-0.0053	0.25	1	0.32	-0.042	0.037	0.14	0.17	0.045	0.086	-0.034	0.067	-0.069	-0.06
FGFR2	0.13	0.12	0.16	0.32	1	0.019	-0.067	0.05	0.1	0.024	0.099	-0.054	0.11	-0.05	-0.037
FGFR3	0.24	0.24	0.17	-0.042	0.019	1	-0.0078	0.011	0.12	-0.04	-0.027	-0.024	-0.076	-0.021	-0.053
FGFR4	-0.16	-0.16	-0.007	0.037	-0.067	-0.0078	1	-0.045	-0.028	-0.15	-0.15	-0.015	-0.081	0.0017	-0.082
PDGFRA	0.089	0.074	0.11	0.14	0.05	0.011	-0.045	1	0.51	0.13	0.092	0.0037	-0.017	-0.016	0.057
PDGFRB	0.69	0.64	0.56	0.17	0.1	0.12	-0.028	0.51	1	0.013	0.13	0.035	0.014	0.0098	0.1
KIT	0.063	0.12	0.071	0.045	0.024	-0.04	-0.15	0.13	0.013	1	0.042	-0.027	0.13	-0.018	-0.023
RET	0.087	0.12	0.12	0.086	0.099	-0.027	-0.15	0.092	0.13	0.042	1	0.0011	0.24	-0.019	0.033
PDCD1	0.057	0.046	0.091	-0.034	-0.054	-0.024	-0.015	0.0037	0.035	-0.027	0.0011	1	0.072	0.92	0.88
CD274	0.057	0.1	0.12	0.067	0.11	-0.076	-0.081	-0.017	0.014	0.13	0.24	0.072	1	0.024	0.053
LAG3	0.05	0.037	0.06	-0.069	-0.05	-0.021	0.0017	-0.016	0.0098	-0.018	-0.019	0.92	0.024	1	0.82
CTLA4	0.08	0.065	0.12	-0.06	-0.037	-0.053	-0.082	0.057	0.1	-0.023	0.033	0.88	0.053	0.82	1

## Sheet: KIRP
	FLT1	KDR	FLT4	FGFR1	FGFR2	FGFR3	FGFR4	PDGFRA	PDGFRB	KIT	RET	PDCD1	CD274	LAG3	CTLA4
FLT1	1	0.97	0.68	0.028	0.13	0.24	-0.16	0.089	0.69	0.063	0.087	0.057	0.057	0.05	0.08
KDR	0.97	1	0.69	-0.0053	0.12	0.24	-0.16	0.074	0.64	0.12	0.12	0.046	0.1	0.037	0.065
FLT4	0.68	0.69	1	0.25	0.16	0.17	-0.007	0.11	0.56	0.071	0.12	0.091	0.12	0.06	0.12
FGFR1	0.028	-0.0053	0.25	1	0.32	-0.042	0.037	0.14	0.17	0.045	0.086	-0.034	0.067	-0.069	-0.06
FGFR2	0.13	0.12	0.16	0.32	1	0.019	-0.067	0.05	0.1	0.024	0.099	-0.054	0.11	-0.05	-0.05
FGFR3	0.24	0.24	0.17	-0.042	0.019	1	-0.0078	0.011	0.12	-0.04	-0.027	-0.024	-0.076	-0.021	-0.053
FGFR4	-0.16	-0.16	-0.007	0.037	-0.067	-0.0078	1	-0.045	-0.028	-0.15	-0.15	-0.015	-0.081	0.0017	-0.082
PDGFRA	0.089	0.074	0.11	0.14	0.05	0.011	-0.045	1	0.51	0.13	0.092	0.0037	-0.017	-0.016	0.057
PDGFRB	0.69	0.64	0.56	0.17	0.1	0.12	-0.028	0.51	1	0.013	0.13	0.035	0.014	0.0098	0.1
KIT	0.063	0.12	0.071	0.045	0.024	-0.04	-0.15	0.13	0.013	1	0.042	-0.027	0.13	-0.018	-0.023
RET	0.087	0.12	0.12	0.086	0.099	-0.027	-0.15	0.092	0.13	0.042	1	0.0011	0.24	-0.019	0.033
PDCD1	0.057	0.046	0.091	-0.034	-0.054	-0.024	-0.015	0.0037	0.035	-0.027	0.0011	1	0.072	0.92	0.88
CD274	0.057	0.1	0.12	0.067	0.11	-0.076	-0.081	-0.017	0.014	0.13	0.24	0.072	1	0.024	0.053
LAG3	0.05	0.037	0.06	-0.069	-0.05	-0.021	0.0017	-0.016	0.0098	-0.018	-0.019	0.92	0.024	1	0.82
CTLA4	0.08	0.065	0.12	-0.06	-0.05	-0.053	-0.082	0.057	0.1	-0.023	0.033	0.88	0.053	0.82	1

## Sheet: LIHC
	FLT1	KDR	FLT4	FGFR1	FGFR2	FGFR3	FGFR4	PDGFRA	PDGFRB	KIT	RET	PDCD1	CD274	LAG3	CTLA4
FLT1	1	0.73	0.68	0.22	0.24	0.14	-0.098	0.19	0.51	0.27	0.074	0.016	0.095	-0.021	0.11
KDR	0.73	1	0.77	0.14	0.17	0.061	-0.15	0.15	0.46	0.17	0.064	-0.039	0.047	-0.11	-0.059
FLT4	0.68	0.77	1	0.27	0.29	0.19	-0.048	0.24	0.61	0.28	0.091	0.027	0.029	-0.098	-0.0085
FGFR1	0.22	0.14	0.27	1	0.29	0.28	0.068	0.73	0.47	0.28	0.13	0.15	0.47	0.25	0.13
FGFR2	0.24	0.17	0.29	0.29	1	0.58	0.32	0.25	0.46	0.089	0.074	0.22	-0.045	-0.077	0.011
FGFR3	0.14	0.061	0.19	0.28	0.58	1	0.54	0.19	0.38	0.14	0.11	0.29	-0.08	-0.036	-0.0064
FGFR4	-0.098	-0.15	-0.048	0.068	0.32	0.54	1	0.084	0.13	0.00023	-0.04	0.21	-0.14	-0.067	-0.00096
PDGFRA	0.19	0.15	0.24	0.73	0.25	0.19	0.084	1	0.39	0.14	0.24	0.15	0.34	0.13	0.067
PDGFRB	0.51	0.46	0.61	0.47	0.46	0.38	0.13	0.39	1	0.38	0.059	0.22	0.25	0.046	0.085
KIT	0.27	0.17	0.28	0.28	0.089	0.14	0.00023	0.14	0.38	1	0.03	0.07	0.066	0.024	0.084
RET	0.074	0.064	0.091	0.13	0.074	0.11	-0.04	0.24	0.059	0.03	1	0.22	0.065	-0.043	-0.053
PDCD1	0.016	-0.039	0.027	0.15	0.22	0.29	0.21	0.15	0.22	0.07	0.22	1	0.19	0.41	0.41
CD274	0.095	0.047	0.029	0.47	-0.045	-0.08	-0.14	0.34	0.25	0.066	0.065	0.19	1	0.47	0.36
LAG3	-0.021	-0.11	-0.098	0.25	-0.077	-0.036	-0.067	0.13	0.046	0.024	-0.043	0.41	0.47	1	0.71
CTLA4	0.11	-0.059	-0.0085	0.13	0.011	-0.0064	-0.00096	0.067	0.085	0.084	-0.053	0.41	0.36	0.71	1

[truncated: 12 more sheets: LUAD, LUSC, OV, PAAD, PRAD, READ, SKCM, STAD, THCA, UCEC, CHOL, CESC]
