# Supplementary material for: Multi-Omics Analysis of the Anti-tumor Synergistic Mechanism and Potential Application of Immune Checkpoint Blockade Combined With Lenvatinib
Source: Front Cell Dev Biol. 2021 Sep 9;9:730240. doi: 10.3389/fcell.2021.730240 (PMC8458708; doi:10.3389/fcell.2021.730240)
Supplement: Supplementary file 14 [file Data_Sheet_2.XLSX]

## Sheet: data
	FLT1						KDR						FLT4						FGFR1						FGFR2						FGFR3						FGFR4						PDGFRA						PDGFRB
	Tatal						Tatal						Tatal						Tatal						Tatal						Tatal						Tatal						Tatal						Tatal
Melanoma	12.39	12.16			0.23		16.44	14.64	1.35		0.45		12.84	11.49	0.45	0.45	0.23	0.23	7.43	6.76	0.45	0.23			10.59	9.91		0.45	0.23		5.18	4.05	0.45	0.23	0.45		6.98	6.08	0.68	0.23			11.49	9.01	2.03	0.23	0.23		8.11
Uterine	9.45	9.45											8.13	7.37	0.57	0.19			8.7	5.29	2.08	1.13	0.19		16.64	14.93	1.13	0.19	0.38		6.81	3.97	2.65	0.19			6.43	5.1	1.32				9.07	8.7	0.38				6.43
Colorectal	9.26	3.87	5.22		0.17		5.22	5.05	0.17				5.05	5.05					7.41	2.19	3.87	1.18	0.17		3.03	2.69	0.34				3.37	2.86	0.34	0.17			1.35	1.35					4.88	4.55	0.34				3.37
DLBC	6.25	4.17		2.08			8.33	8.33											2.09			2.08			2.08	2.08											2.08	2.08
Lung sqe	5.34	4.93	0.21	0.21			11.5	6.37	4.31	0.21	0.62		5.34	3.7	0.41	1.23			18.69	1.03	16.63	0.62	0.41		3.7	2.46	0.41	0.41		0.41	4.11	1.85	0.21	0.82		1.23	3.08	1.44	0.21	1.44			8.83	3.9	4.31	0.21	0.41		2.87
Lung adeno	5.65	4.59	0.35	0.53	0.18		9.72	8.13	1.06		0.53		5.65	3.71	1.24	0.71			5.12	0.88	2.47	1.59	0.18		2.65	1.94	0.35	0.35			1.59	0.53	0.71	0.35			4.59	2.12	1.41	1.06			9.19	7.42	1.41	0.18	0.18		4.24
Stomach	5.23	3.86	1.14	0.23			4.32	3.18	0.68	0.45			6.14	5.23	0.23	0.45	0.23		4.77	2.95	1.36	0.45			8.18	3.86	4.09		0.23		3.64	2.27	0.45	0.68		0.23	4.32	3.18	0.45	0.68			3.86	2.73	0.45	0.45	0.23		3.64
Esophagus	4.95	2.75	2.2				3.3	1.65	1.65				1.65	1.1	0.55				7.69	0.55	6.04	1.1			0.55		0.55				5.49	0.55	1.65	2.2		1.1	2.2	1.1	1.1				4.4	1.1	2.2	0.55		0.55	1.1
Cervical	4.04	3.7		0.34			2.36	1.68	0.67				3.7	3.03	0.34		0.34		2.36	0.67	1.01	0.67			2.02	1.68		0.34			3.03			1.35	0.34	1.35	1.35	0.67		0.34	0.34		2.69	2.02	0.67				1.01
Sarcoma	3.53	0.78	1.18	1.57			3.53	0.78	2.75				4.71	1.18	2.35	0.78	0.39		6.27	1.18	4.71	0.39			0.39			0.39			1.96	0.39	1.57				2.75	0.39	1.96	0.39			3.92	0.39	3.14			0.39	2.75
Head&neck	3.25	3.06		0.19			2.29	2.1			0.19		2.68	2.29	0.19	0.19			8.22	0.19	6.5	1.53			0.57	0.57					3.36	2.1	0.19	0.96		0.38	1.34	1.15	0.19				2.68	2.29	0.19		0.19		1.91
Bladder	3.16	1.95	1.22				6.08	3.89	1.95		0.24		3.65	2.92	0.24	0.49			11.68	1.46	8.03	2.19			3.89	2.43	0.73	0.73			18.73	12.9	1.95	0.49	1.7	1.7	2.68	1.22	0.73	0.73			5.35	3.65	1.7				1.95
Prostate	2.23	0.81	0.61	0.81			1.82	1.01	0.4	0.4			1.01	0.61	0.4				7.49	0.2	2.83	4.25	0.2		1.62	0.61	0.2	0.81			1.62	0.61	0.81		0.2		1.01		1.01				0.81	0.61		0.2			0.81
Pancreas	2.17	1.63	0.54				1.09	0.54	0.54				3.8	2.72	0.54		0.54		3.8		3.8				0.54		0.54				2.72	0.54	2.17				2.72	0.54	1.63	0.54			1.09	0.54	0.54				2.17
AML	2	2					1.5	1.5											0.5		0.5				0.5	0.5					0.5					0.5							0.5	0.5					0.5
Liver	1.88	1.08	0.54	0.27			2.15	1.88	0.27				2.96	2.15	0.27	0.54			5.91	0.27	1.08	4.57			1.88	1.08		0.27		0.54	0.81	0.27				0.54	1.88	1.08	0.81				2.15	1.88	0.27				0.54
GBM	1.86	1.01	0.34	0.51			8.78	2.53	6.08		0.17		1.18	0.51	0.34	0.17	0.17		0.84	0.68	0.17				1.18	0.68	0.51				2.2	0.51	1.35		0.34		0.84	0.68	0.17				13.34	0.68	10.14		2.53		0.68
Breast invasive carcinoma breast	1.85	0.55	0.92	0.37			1.29	0.83	0.37	0.0.9			1.48	0.09	1.2	0.18			12.27	0.46	10.15	0.83	0.65	0.18	3.14	1.38	1.29		0.18	0.28	1.38	0.18	0.46	0.74			1.75	0.37	1.11	0.18	0.09		1.38	0.83	0.46	0.09			1.29
Uterine CS	1.75	1.75					3.51	3.51					3.51		3.51				10.53		7.02	3.51			3.51	1.75	1.75				15.79	1.75	14.04				1.75		1.75				1.75		1.75				8.77
LGG	1.75	0.39	0.39	0.97			3.7	0.97	2.72				1.95	1.17	0.39	0.39			0.78	0.39	0.39				2.53	0.39	0.19	1.95			1.56	0.19	0.39	0.19	0.58	0.19	1.17	0.39	0.39	0.39			4.86	0.97	2.53		1.17	0.19	0.39
Ovarian	1.71	1.54	0.17				2.91	1.88	1.03				2.74	0.17	1.88	0.51	0.17		5.99	0.86	3.08	1.88		0.17	3.08	0.86	1.88	0.17		0.17	4.97	0.17	4.28	0.34	0.17		2.74	0.51	1.54	0.68			2.23	1.37	0.86				2.4
ccRCC	1.37	1.17		0.2			1.17	0.98	0.2				7.83	0.59	7.24				1.57	0.59	0.39	0.59			0.59	0.39		0.2			0.2	0.2					8.02	0.59	7.44				1.57	0.78	0.59		0.2		6.26
PCPG	1.12	0.56	0.56				0.56		0.56				0.56		0.56				1.69	1.12	0.56				1.69	0.56	1.12				0.56		0.56				0.56		0.56				0.56		0.56
ACC	1.1			1.1			1.1	1.1					9.89	3.3	6.59										1.1	1.1					3.3	3.3					5.49	1.1	4.4				1.1	1.1					2.2
pRCC	0.71	0.71					1.06	1.06					3.18	2.12	1.06				0.71		0.35	0.35									2.47	1.77	0.71				1.41	0.71	0.71				0.35	0.35					0.71
Thyroid	0.4	0.2		0.2			0.4	0.4					0.4	0.2	0.2				0.4	0.4					0.6	0.2				0.4	0.2		0.2				0.2		0.2										0.4
Cholangiocarcinoma							2.78	2.78																	19.44	5.56				13.89	2.78		2.78																5.56
Mesothelioma													1.15	1.15					1.15	1.15					1.15			1.15			1.15	1.15
Testicular germ cell							2.01	2.01					0.67			0.67			0.67			0.67															0.67			0.67			2.01		2.01
Thymoma													0.81	0.81					0.81		0.81										0.81		0.81										0.81			0.81
Uveal melanoma																			1.25			1.25			1.25	1.25											1.25	1.25					1.25	1.25					1.25
Chromophobe RCC													4.62	3.08			1.54																																3.08
Total	94.4	68.67	15.59	9.58	0.58	0	108.92	78.78	26.76	1.06	2.2	0	107.28	65.74	30.75	6.95	3.61	0.23	146.79	29.27	84.28	31.06	1.8	0.35	98.09	58.86	15.08	7.41	1.02	15.69	100.29	42.11	38.73	8.71	3.78	7.22	70.61	33.1	29.77	7.33	0.43	0	102.12	56.62	36.53	2.72	5.14	1.13	74.39
%	1	0.727436	0.165148	0.101483	0.00614407	0	1	0.723283	0.245685	0.00973191	0.0201983	0	1	0.612789	0.286633	0.0647837	0.0336503	0.00349863	1	0.199401	0.574154	0.211595	0.0122624	0.00238436	1	0.600061	0.153736	0.0755429	0.0103986	0.159955	1	0.419882	0.38618	0.0868481	0.0376907	0.0719912	1	0.468772	0.421612	0.10381	0.00608979	0	1	0.554446	0.357716	0.0266353	0.0503329	0.0110654	1
[truncated: 47 more columns]

## Sheet: legend
	Mutation
	Amplification
	Deep Deletion
	Multiple Alterations
	Fusion
