# Supplementary material for: Multi-Omics Analysis of the Anti-tumor Synergistic Mechanism and Potential Application of Immune Checkpoint Blockade Combined With Lenvatinib
Source: Front Cell Dev Biol. 2021 Sep 9;9:730240. doi: 10.3389/fcell.2021.730240 (PMC8458708; doi:10.3389/fcell.2021.730240)
Supplement: Supplementary file 15 [file Data_Sheet_3.XLSX]

## Sheet: data
		KDR	amp	mutated	fusion	multiple	FGFR1	amp	mutated	fusion	multiple	FGFR2	amp	mutated	fusion	multiple	FGFR3	amp	mutated	fusion	multiple	FGFR4	amp	mutated	fusion	multiple	PDGFRA	amp	mutated	fusion	multiple	PDGFRB	amp	mutated	fusion	multiple	KIT	amp	mutated	fusion	multiple	RET	amp	mutated	fusion	multiple	CD274	amp	mutated
ACC	ACC	0					0					0					0					4.3956	4.3956				0					0					0					0					1.0989	1.0989
AML	AML	0					0.5	0.5				0					0.5			0.5		0					0					0					2.5		2.5			0.5			0.5		0
BLCA	Bladder	2.18978	2.18978				8.0292	8.0292				1.45985	0.729927	0.729927			14.8418		12.8954	1.94647		0.729927	0.729927				1.70316	1.70316				0					1.94647	1.94647				0					2.43309	2.43309
BRCA	Breast invasive carcinoma breast	0.369004	0.369004				10.7934	10.3321			0.461255	2.02952	1.29151	0.276753	0.276753	0.184502	0					1.19926	1.19926				0.553506	0.461255	0.0922509			0					0.369004	0.369004				0.0922509			0.0922509		1.38376	1.38376
KIRC	ccRCC	0.195695	0.195695				0.391389	0.391389				0					0					7.4364	7.4364				0.587084	0.587084				0.195695			0.195695		0.391389	0.391389				0					0.195695	0.195695
CESC	Cervical	0.673401	0.673401				1.0101	1.0101				0.3367		0.3367			1.6835			1.6835		0.3367	0.3367				0.673401	0.673401				0					1.0101	0.673401	0.3367			0					1.6835	1.6835
CHOL	Cholangiocarcinoma	0					0					19.4444		5.55556	13.8889		0					0					0					0					0					0					0
KICH	Chromophobe RCC	0					0					0					0					0					0					1.53846			1.53846		0					0					0
COAD/READ	Colorectal	0.16835	0.16835				4.0404	4.0404				0.841751	0.3367	0.505051			0.16835		0.16835			0					0.3367	0.3367				0					0.3367	0.16835	0.16835			0.3367		0.16835	0.16835		0.841751	0.841751
DLBC	DLBC	0					0					0					1.0989			1.0989		0					0					0					0					0					4.16667	4.16667
ESCA	Esophagus	1.64835	1.64835				6.04396	6.04396				0.549451	0.549451				0					1.0989	1.0989				2.74725	2.1978		0.549451		0					2.1978	1.64835	0.549451			0.549451		0.549451			2.1978	2.1978
GBM	GBM	6.25	6.25				0.168919	0.168919				0.675676	0.506757	0.168919			0.506757		0.168919	0.337838		0					12.8378	10.9797	0.168919		1.68919	0					9.62838	9.45946	0.168919			0					0.168919	0.168919
HNSC	Head&neck	0.191205	0.191205				6.50096	6.50096				0					1.52964		1.14723	0.382409		0					0.573614	0.382409	0.191205			0					0.382409	0.191205	0.191205			0					4.39771	4.39771
LGG	LGG	2.72374	2.72374				0.389105	0.389105				0.194553		0.194553			0.77821			0.77821		0.389105	0.389105				3.89105	2.52918		0.194553	1.16732	0					2.72374	2.52918			0.194553	0					0
LIHC	Liver	0.537634	0.268817	0.268817			1.07527	1.07527				0.806452		0.268817	0.537634		0.537634			0.537634		0.806452	0.806452				0.268817	0.268817				0					0.537634	0.268817	0.268817			0					0.268817	0.268817
LUAD	Lung adeno	1.59011	1.59011				2.4735	2.4735				1.06007	0.353357	0.706714			0					1.41343	1.41343				1.59011	1.41343			0.176678	0					1.94346	1.76678	0.176678			0.530035		0.176678	0.353357		0.530035	0.530035
LUSC	Lung sqe	4.92813	4.92813				17.0431	16.8378			0.205339	2.25873	0.410678	1.43737	0.410678		2.25873		1.02669	1.23203		0.205339	0.205339				4.72279	4.72279				0					5.13347	4.92813	0.205339			0					1.64271	1.64271
SKCM	Melanoma	4.27928	1.8018	2.47748			0.45045	0.45045				0.675676		0.675676			0.225225			0.225225		0.675676	0.675676				2.92793	2.25225	0.675676			0					4.5045	1.35135	2.25225		0.900901	0					0.675676	0.675676
MESO	Mesothelioma	0					0					0					0					0					0					0					0					0					1.14943	1.14943
OV	Ovarian	1.0274	1.0274				3.25342	3.08219			0.171233	2.39726	1.88356	0.342466	0.171233		0.171233			0.171233		1.5411	1.5411				0.856164	0.856164				0.171233		0.171233			1.0274	1.0274				0.171233			0.171233		2.39726	2.39726
PAAD	Pancreas	1.0274	1.0274				3.80435	3.80435				0.543478	0.543478				0					1.63043	1.63043				0.543478	0.543478				0					0.543478	0.543478				0					0.543478	0.543478
PCPG	PCPG	0.561798	0.561798				1.68539	0.561798	1.1236			1.1236	1.1236				0					0.561798	0.561798				0.561798	0.561798				0					0.561798	0.561798				3.37079		3.37079			0
KIRP	pRCC	0					0.353357	0.353357				0					1.2313		1.06007	0.171233		0.706714	0.706714				0					0					0					0					0
PRAD	Prostate	0.404858	0.404858				3.03644	3.03644				0.202429	0.202429				0.202429			0.202429		1.01215	1.01215				0					0					0.607287	0.404858	0.202429			0					0
SARC	Sarcoma	2.7451	2.7451				5.09804	4.70588	0.392157			0					0					1.96078	1.96078				3.52941	3.13725		0.392157		0					2.7451	2.7451				0.392157		0.392157			4.31373	4.31373
STAD	Stomach	0.681818	0.681818				1.36364	1.36364				4.54545	4.09091	0.227273		0.227273	0.454545		0.227273	0.227273		0.454545	0.454545				0.681818	0.681818				0					0.909091	0.681818	0.227273			0					2.27273	2.27273
TGCT	Testicular germ cell	2.01342	2.01342				0					0					0					0					2.01342	2.01342				0					14.094	0.671141	12.0805		1.34228	0					0
THYM	Thymoma	0					0.813008	0.813008				0					0					0					0					0					0.813008		0.813008			0					0
THCA	Thyroid	0					0					0.4			0.4		0					0.2	0.2				0					0					0					6.6			6.6		0
UCEC	Uterine	0.567108	0.189036	0.378072			2.83554	2.26843	0.567108			10.397	1.13422	8.88469		0.378072	0.189036		0.189036			1.51229	1.32325	0.189036			0.567108	0.378072	0.189036			0					0.756144	0.378072	0.378072			0.756144		0.756144			1.32325	1.32325
UCS	Uterine CS	0.378072	0.378072				7.01754	7.01754				3.50877	1.75439	1.75439			0					1.75439	1.75439				1.75439	1.75439				0					0					0					1.75439	1.75439
UVM	Uveal melanoma	0					0					0					0					0					0					0					0					0					0
[truncated: 6 more columns]
