# Supplementary material for: Multi-Omics Analysis of the Anti-tumor Synergistic Mechanism and Potential Application of Immune Checkpoint Blockade Combined With Lenvatinib
Source: Front Cell Dev Biol. 2021 Sep 9;9:730240. doi: 10.3389/fcell.2021.730240 (PMC8458708; doi:10.3389/fcell.2021.730240)
Supplement: Supplementary file 16 [file Data_Sheet_4.XLSX]

## Sheet: GO.all
11,15,39,49,55,67,75,104,108,145,212,214,259,261,297,423, 530-546	ONTOLOGY	ID	Description	GeneRatio	BgRatio	pvalue	p.adjust	qvalue	geneID	Count
GO:0018108	BP	GO:0018108	peptidyl-tyrosine phosphorylation	44150	363/18670	1.64e-16	8.02e-14	2.99e-14	FLT1/KDR/FLT4/PDGFRA/PDGFRB/KIT/RET/FGFR1/FGFR2/FGFR3/FGFR4	11
GO:0018212	BP	GO:0018212	peptidyl-tyrosine modification	44150	366/18670	1.8e-16	8.02e-14	2.99e-14	FLT1/KDR/FLT4/PDGFRA/PDGFRB/KIT/RET/FGFR1/FGFR2/FGFR3/FGFR4	11
GO:0046777	BP	GO:0046777	protein autophosphorylation	44119	235/18670	2.34e-16	8.02e-14	2.99e-14	FLT1/KDR/FLT4/PDGFRA/PDGFRB/KIT/FGFR1/FGFR2/FGFR3/FGFR4	10
GO:0010518	BP	GO:0010518	positive regulation of phospholipase activity	44027	59/18670	1.37e-14	2.92e-12	1.09e-12	FLT1/PDGFRA/PDGFRB/KIT/FGFR1/FGFR2/FGFR3	7
GO:0070374	BP	GO:0070374	positive regulation of ERK1 and ERK2 cascade	44089	215/18670	1.42e-14	2.92e-12	1.09e-12	FLT1/KDR/FLT4/PDGFRA/PDGFRB/KIT/FGFR2/FGFR3/FGFR4	9
GO:0010517	BP	GO:0010517	regulation of phospholipase activity	44027	70/18670	4.81e-14	8.23e-12	3.07e-12	FLT1/PDGFRA/PDGFRB/KIT/FGFR1/FGFR2/FGFR3	7
GO:0060193	BP	GO:0060193	positive regulation of lipase activity	44027	72/18670	5.9e-14	8.66e-12	3.23e-12	FLT1/PDGFRA/PDGFRB/KIT/FGFR1/FGFR2/FGFR3	7
GO:0043491	BP	GO:0043491	protein kinase B signaling	44089	269/18670	1.09e-13	1.4e-11	5.2e-12	KDR/PDGFRA/PDGFRB/KIT/RET/FGFR1/FGFR2/FGFR3/FGFR4	9
GO:0014068	BP	GO:0014068	positive regulation of phosphatidylinositol 3-kinase signaling	44027	87/18670	2.33e-13	2.66e-11	9.91e-12	FLT1/KDR/FLT4/PDGFRA/PDGFRB/KIT/FGFR1	7
GO:0070372	BP	GO:0070372	regulation of ERK1 and ERK2 cascade	44089	300/18670	2.91e-13	2.99e-11	1.12e-11	FLT1/KDR/FLT4/PDGFRA/PDGFRB/KIT/FGFR2/FGFR3/FGFR4	9
GO:0051897	BP	GO:0051897	positive regulation of protein kinase B signaling	44058	176/18670	3.23e-13	3.02e-11	1.13e-11	PDGFRA/PDGFRB/KIT/RET/FGFR1/FGFR2/FGFR3/FGFR4	8
GO:0070371	BP	GO:0070371	ERK1 and ERK2 cascade	44089	317/18670	4.79e-13	4.1e-11	1.53e-11	FLT1/KDR/FLT4/PDGFRA/PDGFRB/KIT/FGFR2/FGFR3/FGFR4	9
GO:0060191	BP	GO:0060191	regulation of lipase activity	44027	98/18670	5.49e-13	4.34e-11	1.62e-11	FLT1/PDGFRA/PDGFRB/KIT/FGFR1/FGFR2/FGFR3	7
GO:0014066	BP	GO:0014066	regulation of phosphatidylinositol 3-kinase signaling	44027	124/18670	2.96e-12	2.17e-10	8.1e-11	FLT1/KDR/FLT4/PDGFRA/PDGFRB/KIT/FGFR1	7
GO:0051896	BP	GO:0051896	regulation of protein kinase B signaling	44058	244/18670	4.51e-12	3.09e-10	1.15e-10	PDGFRA/PDGFRB/KIT/RET/FGFR1/FGFR2/FGFR3/FGFR4	8
GO:0014065	BP	GO:0014065	phosphatidylinositol 3-kinase signaling	44027	148/18670	1.04e-11	6.68e-10	2.49e-10	FLT1/KDR/FLT4/PDGFRA/PDGFRB/KIT/FGFR1	7
GO:0043552	BP	GO:0043552	positive regulation of phosphatidylinositol 3-kinase activity	43966	32/18670	3.16e-11	1.91e-09	7.13e-10	FLT1/PDGFRA/PDGFRB/KIT/FGFR3	5
GO:0048015	BP	GO:0048015	phosphatidylinositol-mediated signaling	44027	181/18670	4.32e-11	2.46e-09	9.19e-10	FLT1/KDR/FLT4/PDGFRA/PDGFRB/KIT/FGFR1	7
GO:0048017	BP	GO:0048017	inositol lipid-mediated signaling	44027	184/18670	4.85e-11	2.62e-09	9.78e-10	FLT1/KDR/FLT4/PDGFRA/PDGFRB/KIT/FGFR1	7
GO:0090218	BP	GO:0090218	positive regulation of lipid kinase activity	43966	36/18670	5.91e-11	3.03e-09	1.13e-09	FLT1/PDGFRA/PDGFRB/KIT/FGFR3	5
GO:0010863	BP	GO:0010863	positive regulation of phospholipase C activity	43966	43/18670	1.5e-10	7.36e-09	2.74e-09	FLT1/PDGFRA/PDGFRB/KIT/FGFR1	5
GO:0038084	BP	GO:0038084	vascular endothelial growth factor signaling pathway	43966	44/18670	1.7e-10	7.92e-09	2.95e-09	FLT1/KDR/FLT4/PDGFRA/PDGFRB	5
GO:1900274	BP	GO:1900274	regulation of phospholipase C activity	43966	45/18670	1.91e-10	8.52e-09	3.18e-09	FLT1/PDGFRA/PDGFRB/KIT/FGFR1	5
GO:1903727	BP	GO:1903727	positive regulation of phospholipid metabolic process	43966	48/18670	2.67e-10	1.14e-08	4.26e-09	FLT1/PDGFRA/PDGFRB/KIT/FGFR3	5
GO:0043551	BP	GO:0043551	regulation of phosphatidylinositol 3-kinase activity	43966	55/18670	5.41e-10	2.22e-08	8.29e-09	FLT1/PDGFRA/PDGFRB/KIT/FGFR3	5
GO:0043550	BP	GO:0043550	regulation of lipid kinase activity	43966	64/18670	1.18e-09	4.66e-08	1.74e-08	FLT1/PDGFRA/PDGFRB/KIT/FGFR3	5
GO:0035924	BP	GO:0035924	cellular response to vascular endothelial growth factor stimulus	43966	68/18670	1.61e-09	6.13e-08	2.29e-08	FLT1/KDR/FLT4/PDGFRA/PDGFRB	5
GO:1903725	BP	GO:1903725	regulation of phospholipid metabolic process	43966	88/18670	6e-09	2.2e-07	8.21e-08	FLT1/PDGFRA/PDGFRB/KIT/FGFR3	5
GO:0045834	BP	GO:0045834	positive regulation of lipid metabolic process	43966	146/18670	7.7e-08	2.69e-06	1e-06	FLT1/PDGFRA/PDGFRB/KIT/FGFR3	5
GO:0060326	BP	GO:0060326	cell chemotaxis	43997	304/18670	7.85e-08	2.69e-06	1e-06	FLT1/KDR/PDGFRA/PDGFRB/KIT/FGFR1	6
GO:0030324	BP	GO:0030324	lung development	43966	172/18670	1.74e-07	5.78e-06	2.16e-06	FLT4/PDGFRA/PDGFRB/FGFR1/FGFR2	5
GO:0030323	BP	GO:0030323	respiratory tube development	43966	176/18670	1.96e-07	6.28e-06	2.34e-06	FLT4/PDGFRA/PDGFRB/FGFR1/FGFR2	5
GO:0072224	BP	GO:0072224	metanephric glomerulus development	43905	16/18670	2.33e-07	7.27e-06	2.71e-06	PDGFRA/PDGFRB/RET	3
GO:0060541	BP	GO:0060541	respiratory system development	43966	198/18670	3.51e-07	1.06e-05	3.96e-06	FLT4/PDGFRA/PDGFRB/FGFR1/FGFR2	5
GO:0019216	BP	GO:0019216	regulation of lipid metabolic process	43997	410/18670	4.58e-07	1.34e-05	5.01e-06	FLT1/PDGFRA/PDGFRB/KIT/FGFR3/FGFR4	6
GO:0050673	BP	GO:0050673	epithelial cell proliferation	43997	434/18670	6.39e-07	1.82e-05	6.8e-06	FLT1/KDR/FLT4/KIT/FGFR1/FGFR2	6
GO:0043406	BP	GO:0043406	positive regulation of MAP kinase activity	43966	258/18670	1.3e-06	3.61e-05	1.35e-05	FLT1/PDGFRB/KIT/RET/FGFR1	5
GO:0008543	BP	GO:0008543	fibroblast growth factor receptor signaling pathway	43936	114/18670	1.71e-06	4.62e-05	1.72e-05	FGFR1/FGFR2/FGFR3/FGFR4	4
GO:0001822	BP	GO:0001822	kidney development	43966	278/18670	1.88e-06	4.94e-05	1.84e-05	PDGFRA/PDGFRB/RET/FGFR1/FGFR2	5
GO:0072001	BP	GO:0072001	renal system development	43966	293/18670	2.43e-06	6.24e-05	2.33e-05	PDGFRA/PDGFRB/RET/FGFR1/FGFR2	5
GO:0048565	BP	GO:0048565	digestive tract development	43936	134/18670	3.26e-06	8.16e-05	3.04e-05	PDGFRA/KIT/RET/FGFR2	4
GO:0072210	BP	GO:0072210	metanephric nephron development	43905	40/18670	4.07e-06	9.96e-05	3.71e-05	PDGFRA/PDGFRB/RET	3
GO:0044344	BP	GO:0044344	cellular response to fibroblast growth factor stimulus	43936	143/18670	4.22e-06	0.000100752	3.76e-05	FGFR1/FGFR2/FGFR3/FGFR4	4
GO:0001655	BP	GO:0001655	urogenital system development	43966	330/18670	4.35e-06	0.000101429	3.78e-05	PDGFRA/PDGFRB/RET/FGFR1/FGFR2	5
GO:0055123	BP	GO:0055123	digestive system development	43936	146/18670	4.58e-06	0.000102895	3.84e-05	PDGFRA/KIT/RET/FGFR2	4
GO:0071902	BP	GO:0071902	positive regulation of protein serine/threonine kinase activity	43966	334/18670	4.61e-06	0.000102895	3.84e-05	FLT1/PDGFRB/KIT/RET/FGFR1	5
GO:0017145	BP	GO:0017145	stem cell division	43905	42/18670	4.73e-06	0.000103005	3.84e-05	KIT/FGFR1/FGFR2	3
GO:0043405	BP	GO:0043405	regulation of MAP kinase activity	43966	337/18670	4.81e-06	0.000103005	3.84e-05	FLT1/PDGFRB/KIT/RET/FGFR1	5
GO:0071774	BP	GO:0071774	response to fibroblast growth factor	43936	150/18670	5.1e-06	0.000106899	3.99e-05	FGFR1/FGFR2/FGFR3/FGFR4	4
GO:0001101	BP	GO:0001101	response to acid chemical	43966	343/18670	5.25e-06	0.000107771	4.02e-05	KDR/PDGFRA/PDGFRB/RET/FGFR2	5
GO:0050678	BP	GO:0050678	regulation of epithelial cell proliferation	43966	378/18670	8.42e-06	0.000169513	6.32e-05	FLT1/KDR/FLT4/FGFR1/FGFR2	5
GO:0001936	BP	GO:0001936	regulation of endothelial cell proliferation	43936	176/18670	9.61e-06	0.000189718	7.08e-05	FLT1/KDR/FLT4/FGFR1	4
GO:0031295	BP	GO:0031295	T cell costimulation	43905	56/18670	1.13e-05	0.000218401	8.15e-05	PDCD1/CD274/CTLA4	3
GO:0045785	BP	GO:0045785	positive regulation of cell adhesion	43966	403/18670	1.15e-05	0.000218401	8.15e-05	KDR/RET/PDCD1/CD274/CTLA4	5
GO:0031294	BP	GO:0031294	lymphocyte costimulation	43905	57/18670	1.2e-05	0.000223341	8.33e-05	PDCD1/CD274/CTLA4	3
GO:0001935	BP	GO:0001935	endothelial cell proliferation	43936	191/18670	1.33e-05	0.000243276	9.08e-05	FLT1/KDR/FLT4/FGFR1	4
GO:0048568	BP	GO:0048568	embryonic organ development	43966	428/18670	1.54e-05	0.00026896	0.000100345	KDR/PDGFRA/KIT/FGFR1/FGFR2	5
GO:0032835	BP	GO:0032835	glomerulus development	43905	62/18670	1.54e-05	0.00026896	0.000100345	PDGFRA/PDGFRB/RET	3
GO:0050866	BP	GO:0050866	negative regulation of cell activation	43936	199/18670	1.56e-05	0.00026896	0.000100345	PDGFRA/CD274/LAG3/CTLA4	4
GO:0006644	BP	GO:0006644	phospholipid metabolic process	43966	430/18670	1.57e-05	0.00026896	0.000100345	FLT1/PDGFRA/PDGFRB/KIT/FGFR3	5
GO:0035265	BP	GO:0035265	organ growth	43936	204/18670	1.72e-05	0.000289434	0.000107983	PDGFRB/FGFR1/FGFR2/FGFR3	4
GO:0050679	BP	GO:0050679	positive regulation of epithelial cell proliferation	43936	206/18670	1.79e-05	0.000295903	0.000110397	KDR/FLT4/FGFR1/FGFR2	4
GO:0071229	BP	GO:0071229	cellular response to acid chemical	43936	209/18670	1.89e-05	0.000308236	0.000114998	KDR/PDGFRA/RET/FGFR2	4
GO:0050920	BP	GO:0050920	regulation of chemotaxis	43936	217/18670	2.19e-05	0.000350914	0.000130921	KDR/PDGFRA/PDGFRB/FGFR1	4
GO:0001667	BP	GO:0001667	ameboidal-type cell migration	43966	462/18670	2.22e-05	0.000350914	0.000130921	KDR/FLT4/KIT/RET/FGFR1	5
GO:0042110	BP	GO:0042110	T cell activation	43966	464/18670	2.27e-05	0.000352856	0.000131645	KIT/PDCD1/CD274/LAG3/CTLA4	5
GO:0048738	BP	GO:0048738	cardiac muscle tissue development	43936	233/18670	2.9e-05	0.00044396	0.000165635	PDGFRA/PDGFRB/FGFR1/FGFR2	4
GO:0048705	BP	GO:0048705	skeletal system morphogenesis	43936	239/18670	3.2e-05	0.000483198	0.000180274	PDGFRA/FGFR1/FGFR2/FGFR3	4
GO:0048863	BP	GO:0048863	stem cell differentiation	43936	257/18670	4.25e-05	0.000632395	0.000235937	PDGFRA/KIT/RET/FGFR2	4
GO:1904251	BP	GO:1904251	regulation of bile acid metabolic process	43876	13/18670	4.68e-05	0.000683669	0.000255067	KIT/FGFR4	2
GO:0001656	BP	GO:0001656	metanephros development	43905	90/18670	4.73e-05	0.000683669	0.000255067	PDGFRA/PDGFRB/RET	3
GO:0070234	BP	GO:0070234	positive regulation of T cell apoptotic process	43876	14/18670	5.45e-05	0.000767049	0.000286174	PDCD1/CD274	2
GO:0072216	BP	GO:0072216	positive regulation of metanephros development	43876	14/18670	5.45e-05	0.000767049	0.000286174	PDGFRB/RET	2
GO:0048010	BP	GO:0048010	vascular endothelial growth factor receptor signaling pathway	43905	96/18670	5.73e-05	0.000795467	0.000296777	FLT1/KDR/FLT4	3
GO:0060485	BP	GO:0060485	mesenchyme development	43936	279/18670	5.85e-05	0.000798868	0.000298045	PDGFRB/RET/FGFR1/FGFR2	4
GO:0001657	BP	GO:0001657	ureteric bud development	43905	97/18670	5.91e-05	0.000798868	0.000298045	RET/FGFR1/FGFR2	3
GO:0072163	BP	GO:0072163	mesonephric epithelium development	43905	98/18670	6.1e-05	0.000802577	0.000299429	RET/FGFR1/FGFR2	3
GO:0072164	BP	GO:0072164	mesonephric tubule development	43905	98/18670	6.1e-05	0.000802577	0.000299429	RET/FGFR1/FGFR2	3
GO:0055057	BP	GO:0055057	neuroblast division	43876	15/18670	6.29e-05	0.000807239	0.000301169	FGFR1/FGFR2	2
GO:2001028	BP	GO:2001028	positive regulation of endothelial cell chemotaxis	43876	15/18670	6.29e-05	0.000807239	0.000301169	KDR/FGFR1	2
GO:0001823	BP	GO:0001823	mesonephros development	43905	102/18670	6.87e-05	0.000870783	0.000324876	RET/FGFR1/FGFR2	3
GO:0002643	BP	GO:0002643	regulation of tolerance induction	43876	16/18670	7.18e-05	0.00089964	0.000335642	PDCD1/CD274	2
GO:0061298	BP	GO:0061298	retina vasculature development in camera-type eye	43876	17/18670	8.14e-05	0.00098644	0.000368025	PDGFRA/PDGFRB	2
GO:0032526	BP	GO:0032526	response to retinoic acid	43905	108/18670	8.14e-05	0.00098644	0.000368025	PDGFRB/RET/FGFR2	3
GO:1903037	BP	GO:1903037	regulation of leukocyte cell-cell adhesion	43936	304/18670	8.16e-05	0.00098644	0.000368025	PDCD1/CD274/LAG3/CTLA4	4
GO:0001938	BP	GO:0001938	positive regulation of endothelial cell proliferation	43905	112/18670	9.07e-05	0.00105584	0.000393919	KDR/FLT4/FGFR1	3
GO:0050868	BP	GO:0050868	negative regulation of T cell activation	43905	112/18670	9.07e-05	0.00105584	0.000393919	CD274/LAG3/CTLA4	3
GO:0048557	BP	GO:0048557	embryonic digestive tract morphogenesis	43876	18/18670	9.15e-05	0.00105584	0.000393919	PDGFRA/FGFR2	2
GO:0070230	BP	GO:0070230	positive regulation of lymphocyte apoptotic process	43876	18/18670	9.15e-05	0.00105584	0.000393919	PDCD1/CD274	2
GO:0050863	BP	GO:0050863	regulation of T cell activation	43936	314/18670	9.25e-05	0.00105605	0.000393995	PDCD1/CD274/LAG3/CTLA4	4
GO:0008202	BP	GO:0008202	steroid metabolic process	43936	331/18670	0.000113467	0.00128055	0.000477755	PDGFRA/KIT/FGFR1/FGFR4	4
GO:0007159	BP	GO:0007159	leukocyte cell-cell adhesion	43936	337/18670	0.000121613	0.00135757	0.000506488	PDCD1/CD274/LAG3/CTLA4	4
GO:0035162	BP	GO:0035162	embryonic hemopoiesis	43876	21/18670	0.000125413	0.00138494	0.000516698	KDR/KIT	2
GO:0010595	BP	GO:0010595	positive regulation of endothelial cell migration	43905	128/18670	0.000134845	0.00147326	0.000549649	KDR/FLT4/FGFR1	3
GO:1903038	BP	GO:1903038	negative regulation of leukocyte cell-cell adhesion	43905	129/18670	0.000137989	0.00149174	0.000556544	CD274/LAG3/CTLA4	3
GO:0010631	BP	GO:0010631	epithelial cell migration	43936	352/18670	0.000143835	0.00153873	0.000574078	KDR/FLT4/KIT/FGFR1	4
GO:0090132	BP	GO:0090132	epithelium migration	43936	355/18670	0.000148611	0.00156594	0.000584228	KDR/FLT4/KIT/FGFR1	4
GO:0060445	BP	GO:0060445	branching involved in salivary gland morphogenesis	43876	23/18670	0.000150952	0.00156594	0.000584228	FGFR1/FGFR2	2
GO:0072215	BP	GO:0072215	regulation of metanephros development	43876	23/18670	0.000150952	0.00156594	0.000584228	PDGFRB/RET	2
GO:0050921	BP	GO:0050921	positive regulation of chemotaxis	43905	135/18670	0.000157861	0.00161175	0.00060132	KDR/PDGFRB/FGFR1	3
GO:0090130	BP	GO:0090130	tissue migration	43936	361/18670	0.000158507	0.00161175	0.00060132	KDR/FLT4/KIT/FGFR1	4
GO:2001026	BP	GO:2001026	regulation of endothelial cell chemotaxis	43876	24/18670	0.000164599	0.00164396	0.000613335	KDR/FGFR1	2
GO:0046425	BP	GO:0046425	regulation of receptor signaling pathway via JAK-STAT	43905	137/18670	0.000164876	0.00164396	0.000613335	KIT/RET/FGFR3	3
GO:0008584	BP	GO:0008584	male gonad development	43905	138/18670	0.000168458	0.00166353	0.000620636	PDGFRA/PDGFRB/KIT	3
GO:0046546	BP	GO:0046546	development of primary male sexual characteristics	43905	139/18670	0.000172091	0.00168322	0.000627982	PDGFRA/PDGFRB/KIT	3
GO:0072073	BP	GO:0072073	kidney epithelium development	43905	140/18670	0.000175775	0.00168493	0.000628621	RET/FGFR1/FGFR2	3
GO:0002053	BP	GO:0002053	positive regulation of mesenchymal cell proliferation	43876	25/18670	0.000178829	0.00168493	0.000628621	FGFR1/FGFR2	2
GO:0002507	BP	GO:0002507	tolerance induction	43876	25/18670	0.000178829	0.00168493	0.000628621	PDCD1/CD274	2
GO:0072012	BP	GO:0072012	glomerulus vasculature development	43876	25/18670	0.000178829	0.00168493	0.000628621	PDGFRA/PDGFRB	2
GO:0072006	BP	GO:0072006	nephron development	43905	142/18670	0.000183295	0.00171131	0.000638463	PDGFRA/PDGFRB/RET	3
GO:0055003	BP	GO:0055003	cardiac myofibril assembly	43876	26/18670	0.000193641	0.00179162	0.000668426	PDGFRA/PDGFRB	2
GO:0051250	BP	GO:0051250	negative regulation of lymphocyte activation	43905	146/18670	0.000198957	0.00180822	0.00067462	CD274/LAG3/CTLA4	3
GO:1904892	BP	GO:1904892	regulation of receptor signaling pathway via STAT	43905	146/18670	0.000198957	0.00180822	0.00067462	KIT/RET/FGFR3	3
GO:0042692	BP	GO:0042692	muscle cell differentiation	43936	385/18670	0.000202935	0.00182819	0.000682071	PDGFRA/PDGFRB/KIT/FGFR2	4
GO:0048799	BP	GO:0048799	animal organ maturation	43876	27/18670	0.000209036	0.00183487	0.000684561	RET/FGFR3	2
GO:0061437	BP	GO:0061437	renal system vasculature development	43876	27/18670	0.000209036	0.00183487	0.000684561	PDGFRA/PDGFRB	2
GO:0061440	BP	GO:0061440	kidney vasculature development	43876	27/18670	0.000209036	0.00183487	0.000684561	PDGFRA/PDGFRB	2
GO:0060041	BP	GO:0060041	retina development in camera-type eye	43905	149/18670	0.000211258	0.00183866	0.000685975	PDGFRA/PDGFRB/RET	3
GO:0014706	BP	GO:0014706	striated muscle tissue development	43936	390/18670	0.000213219	0.00184013	0.000686525	PDGFRA/PDGFRB/FGFR1/FGFR2	4
GO:0050867	BP	GO:0050867	positive regulation of cell activation	43936	394/18670	0.000221714	0.00189415	0.000706678	PDGFRB/PDCD1/CD274/CTLA4	4
GO:0021846	BP	GO:0021846	cell proliferation in forebrain	43876	28/18670	0.000225011	0.00189415	0.000706678	FGFR1/FGFR2	2
GO:2000108	BP	GO:2000108	positive regulation of leukocyte apoptotic process	43876	28/18670	0.000225011	0.00189415	0.000706678	PDCD1/CD274	2
GO:0022407	BP	GO:0022407	regulation of cell-cell adhesion	43936	402/18670	0.000239437	0.0019992	0.000745871	PDCD1/CD274/LAG3/CTLA4	4
GO:0060537	BP	GO:0060537	muscle tissue development	43936	408/18670	0.000253386	0.00209861	0.000782958	PDGFRA/PDGFRB/FGFR1/FGFR2	4
GO:0007259	BP	GO:0007259	receptor signaling pathway via JAK-STAT	43905	159/18670	0.000255802	0.00210167	0.0007841	KIT/RET/FGFR3	3
GO:0046661	BP	GO:0046661	male sex differentiation	43905	160/18670	0.000260564	0.0021238	0.000792358	PDGFRA/PDGFRB/KIT	3
GO:0035767	BP	GO:0035767	endothelial cell chemotaxis	43876	31/18670	0.000276414	0.00223525	0.000833938	KDR/FGFR1	2
GO:0002244	BP	GO:0002244	hematopoietic progenitor cell differentiation	43905	166/18670	0.000290347	0.00232958	0.00086913	PDGFRA/PDGFRB/KIT	3
GO:0045589	BP	GO:0045589	regulation of regulatory T cell differentiation	43876	32/18670	0.000294705	0.00234622	0.000875337	LAG3/CTLA4	2
GO:0097696	BP	GO:0097696	receptor signaling pathway via STAT	43905	169/18670	0.00030603	0.00241764	0.000901984	KIT/RET/FGFR3	3
GO:0048608	BP	GO:0048608	reproductive structure development	43936	431/18670	0.000312346	0.00242135	0.000903366	PDGFRA/PDGFRB/KIT/FGFR2	4
GO:0010464	BP	GO:0010464	regulation of mesenchymal cell proliferation	43876	33/18670	0.000313572	0.00242135	0.000903366	FGFR1/FGFR2	2
GO:0070232	BP	GO:0070232	regulation of T cell apoptotic process	43876	33/18670	0.000313572	0.00242135	0.000903366	PDCD1/CD274	2
GO:0010634	BP	GO:0010634	positive regulation of epithelial cell migration	43905	171/18670	0.000316784	0.00242789	0.00090581	KDR/FLT4/FGFR1	3
GO:0061458	BP	GO:0061458	reproductive system development	43936	434/18670	0.000320706	0.00243974	0.000910229	PDGFRA/PDGFRB/KIT/FGFR2	4
GO:0002683	BP	GO:0002683	negative regulation of immune system process	43936	435/18670	0.000323528	0.00244291	0.000911412	PDCD1/CD274/LAG3/CTLA4	4
GO:0007435	BP	GO:0007435	salivary gland morphogenesis	43876	34/18670	0.000333016	0.00244291	0.000911412	FGFR1/FGFR2	2
GO:0010092	BP	GO:0010092	specification of animal organ identity	43876	34/18670	0.000333016	0.00244291	0.000911412	FGFR1/FGFR2	2
GO:0045066	BP	GO:0045066	regulatory T cell differentiation	43876	34/18670	0.000333016	0.00244291	0.000911412	LAG3/CTLA4	2
GO:0048566	BP	GO:0048566	embryonic digestive tract development	43876	34/18670	0.000333016	0.00244291	0.000911412	PDGFRA/FGFR2	2
GO:0002695	BP	GO:0002695	negative regulation of leukocyte activation	43905	175/18670	0.000339021	0.00246932	0.000921266	CD274/LAG3/CTLA4	3
GO:0048333	BP	GO:0048333	mesodermal cell differentiation	43876	35/18670	0.000353035	0.00255329	0.000952593	FGFR1/FGFR2	2
GO:0022408	BP	GO:0022408	negative regulation of cell-cell adhesion	43905	180/18670	0.000368205	0.00264438	0.000986578	CD274/LAG3/CTLA4	3
GO:0002040	BP	GO:0002040	sprouting angiogenesis	43905	183/18670	0.00038647	0.00275628	0.00102833	FLT1/KDR/FLT4	3
GO:0007431	BP	GO:0007431	salivary gland development	43876	37/18670	0.000394795	0.00279624	0.00104323	FGFR1/FGFR2	2
GO:0060045	BP	GO:0060045	positive regulation of cardiac muscle cell proliferation	43876	38/18670	0.000416535	0.00293001	0.00109314	FGFR1/FGFR2	2
GO:0048839	BP	GO:0048839	inner ear development	43905	192/18670	0.000444748	0.00310719	0.00115924	PDGFRB/FGFR1/FGFR2	3
GO:0090184	BP	GO:0090184	positive regulation of kidney development	43876	40/18670	0.00046173	0.00320403	0.00119537	PDGFRB/RET	2
GO:0048286	BP	GO:0048286	lung alveolus development	43876	41/18670	0.000485183	0.00334418	0.00124766	FLT4/FGFR2	2
GO:0051249	BP	GO:0051249	regulation of lymphocyte activation	43936	485/18670	0.000488865	0.0033471	0.00124875	PDCD1/CD274/LAG3/CTLA4	4
GO:0050870	BP	GO:0050870	positive regulation of T cell activation	43905	202/18670	0.000515828	0.00350831	0.0013089	PDCD1/CD274/CTLA4	3
GO:0003416	BP	GO:0003416	endochondral bone growth	43876	44/18670	0.000558957	0.00375195	0.00139979	FGFR2/FGFR3	2
GO:0010463	BP	GO:0010463	mesenchymal cell proliferation	43876	44/18670	0.000558957	0.00375195	0.00139979	FGFR1/FGFR2	2
GO:0045581	BP	GO:0045581	negative regulation of T cell differentiation	43876	45/18670	0.000584683	0.003874	0.00144533	LAG3/CTLA4	2
GO:0048701	BP	GO:0048701	embryonic cranial skeleton morphogenesis	43876	45/18670	0.000584683	0.003874	0.00144533	PDGFRA/FGFR2	2
GO:0008406	BP	GO:0008406	gonad development	43905	217/18670	0.000635523	0.00404272	0.00150828	PDGFRA/PDGFRB/KIT	3
GO:0060348	BP	GO:0060348	bone development	43905	217/18670	0.000635523	0.00404272	0.00150828	KIT/FGFR2/FGFR3	3
GO:0008206	BP	GO:0008206	bile acid metabolic process	43876	47/18670	0.000637835	0.00404272	0.00150828	KIT/FGFR4	2
GO:0070231	BP	GO:0070231	T cell apoptotic process	43876	47/18670	0.000637835	0.00404272	0.00150828	PDCD1/CD274	2
GO:0098868	BP	GO:0098868	bone growth	43876	47/18670	0.000637835	0.00404272	0.00150828	FGFR2/FGFR3	2
GO:2001239	BP	GO:2001239	regulation of extrinsic apoptotic signaling pathway in absence of ligand	43876	47/18670	0.000637835	0.00404272	0.00150828	RET/FGFR1	2
GO:1903039	BP	GO:1903039	positive regulation of leukocyte cell-cell adhesion	43905	218/18670	0.00064408	0.00404272	0.00150828	PDCD1/CD274/CTLA4	3
GO:0043583	BP	GO:0043583	ear development	43905	219/18670	0.00065271	0.00404272	0.00150828	PDGFRB/FGFR1/FGFR2	3
GO:0048762	BP	GO:0048762	mesenchymal cell differentiation	43905	220/18670	0.000661414	0.00404272	0.00150828	RET/FGFR1/FGFR2	3
GO:0035272	BP	GO:0035272	exocrine system development	43876	48/18670	0.000665258	0.00404272	0.00150828	FGFR1/FGFR2	2
GO:0051150	BP	GO:0051150	regulation of smooth muscle cell differentiation	43876	48/18670	0.000665258	0.00404272	0.00150828	KIT/FGFR2	2
GO:0055023	BP	GO:0055023	positive regulation of cardiac muscle tissue growth	43876	48/18670	0.000665258	0.00404272	0.00150828	FGFR1/FGFR2	2
GO:0101023	BP	GO:0101023	vascular endothelial cell proliferation	43876	48/18670	0.000665258	0.00404272	0.00150828	FLT1/FGFR1	2
GO:1905562	BP	GO:1905562	regulation of vascular endothelial cell proliferation	43876	48/18670	0.000665258	0.00404272	0.00150828	FLT1/FGFR1	2
GO:0045137	BP	GO:0045137	development of primary sexual characteristics	43905	223/18670	0.000687971	0.00415616	0.0015506	PDGFRA/PDGFRB/KIT	3
GO:0048546	BP	GO:0048546	digestive tract morphogenesis	43876	49/18670	0.000693245	0.00416158	0.00155262	PDGFRA/FGFR2	2
GO:0097191	BP	GO:0097191	extrinsic apoptotic signaling pathway	43905	224/18670	0.000696973	0.00416158	0.00155262	RET/FGFR1/FGFR3	3
GO:0010594	BP	GO:0010594	regulation of endothelial cell migration	43905	229/18670	0.000743117	0.00441145	0.00164584	KDR/FLT4/FGFR1	3
GO:0048146	BP	GO:0048146	positive regulation of fibroblast proliferation	43876	51/18670	0.000750908	0.00441653	0.00164774	PDGFRA/PDGFRB	2
GO:1904018	BP	GO:1904018	positive regulation of vasculature development	43905	230/18670	0.000752574	0.00441653	0.00164774	FLT1/KDR/KIT	3
GO:0071695	BP	GO:0071695	anatomical structure maturation	43905	232/18670	0.000771718	0.00450315	0.00168006	RET/FGFR1/FGFR3	3
GO:0060421	BP	GO:0060421	positive regulation of heart growth	43876	52/18670	0.000780582	0.00452914	0.00168975	FGFR1/FGFR2	2
GO:0070228	BP	GO:0070228	regulation of lymphocyte apoptotic process	43876	53/18670	0.000810817	0.00467814	0.00174534	PDCD1/CD274	2
GO:0033002	BP	GO:0033002	muscle cell proliferation	43905	239/18670	0.000841172	0.00482617	0.00180057	PDGFRB/FGFR1/FGFR2	3
GO:0030217	BP	GO:0030217	T cell differentiation	43905	240/18670	0.000851408	0.00485776	0.00181235	KIT/LAG3/CTLA4	3
GO:0045620	BP	GO:0045620	negative regulation of lymphocyte differentiation	43876	55/18670	0.000872965	0.00495323	0.00184797	LAG3/CTLA4	2
GO:0060688	BP	GO:0060688	regulation of morphogenesis of a branching structure	43876	56/18670	0.000904877	0.00507819	0.0018946	FGFR1/FGFR2	2
GO:0090183	BP	GO:0090183	regulation of kidney development	43876	56/18670	0.000904877	0.00507819	0.0018946	PDGFRB/RET	2
GO:0048008	BP	GO:0048008	platelet-derived growth factor receptor signaling pathway	43876	57/18670	0.000937347	0.00520354	0.00194136	PDGFRA/PDGFRB	2
GO:0060043	BP	GO:0060043	regulation of cardiac muscle cell proliferation	43876	57/18670	0.000937347	0.00520354	0.00194136	FGFR1/FGFR2	2
GO:0021872	BP	GO:0021872	forebrain generation of neurons	43876	59/18670	0.00100396	0.0055137	0.00205708	FGFR1/FGFR2	2
GO:0042130	BP	GO:0042130	negative regulation of T cell proliferation	43876	59/18670	0.00100396	0.0055137	0.00205708	CD274/CTLA4	2
GO:0022409	BP	GO:0022409	positive regulation of cell-cell adhesion	43905	255/18670	0.00101461	0.00554255	0.00206784	PDCD1/CD274/CTLA4	3
GO:0007405	BP	GO:0007405	neuroblast proliferation	43876	61/18670	0.00107278	0.00582937	0.00217485	FGFR1/FGFR2	2
GO:0055025	BP	GO:0055025	positive regulation of cardiac muscle tissue development	43876	62/18670	0.00110803	0.0059892	0.00223448	FGFR1/FGFR2	2
GO:0046622	BP	GO:0046622	positive regulation of organ growth	43876	63/18670	0.00114383	0.00615033	0.00229459	FGFR1/FGFR2	2
GO:0048645	BP	GO:0048645	animal organ formation	43876	64/18670	0.00118018	0.00631273	0.00235518	FGFR1/FGFR2	2
GO:0007548	BP	GO:0007548	sex differentiation	43905	270/18670	0.00119648	0.00636674	0.00237533	PDGFRA/PDGFRB/KIT	3
GO:0061448	BP	GO:0061448	connective tissue development	43905	273/18670	0.00123516	0.00653872	0.00243949	PDGFRB/FGFR1/FGFR3	3
GO:0043542	BP	GO:0043542	endothelial cell migration	43905	274/18670	0.00124823	0.00657349	0.00245247	KDR/FLT4/FGFR1	3
GO:1904888	BP	GO:1904888	cranial skeletal system development	43876	66/18670	0.00125453	0.00657349	0.00245247	PDGFRA/FGFR2	2
GO:0060038	BP	GO:0060038	cardiac muscle cell proliferation	43876	67/18670	0.00129253	0.0067042	0.00250123	FGFR1/FGFR2	2
GO:2000573	BP	GO:2000573	positive regulation of DNA biosynthetic process	43876	67/18670	0.00129253	0.0067042	0.00250123	PDGFRB/FGFR4	2
GO:0070227	BP	GO:0070227	lymphocyte apoptotic process	43876	69/18670	0.00137018	0.00703588	0.00262498	PDCD1/CD274	2
GO:0071300	BP	GO:0071300	cellular response to retinoic acid	43876	69/18670	0.00137018	0.00703588	0.00262498	RET/FGFR2	2
GO:0021700	BP	GO:0021700	developmental maturation	43905	284/18670	0.00138378	0.00707036	0.00263784	RET/FGFR1/FGFR3	3
GO:0048562	BP	GO:0048562	embryonic organ morphogenesis	43905	288/18670	0.0014405	0.00732373	0.00273237	PDGFRA/FGFR1/FGFR2	3
GO:0042531	BP	GO:0042531	positive regulation of tyrosine phosphorylation of STAT protein	43876	71/18670	0.00145002	0.00732446	0.00273264	KIT/FGFR3	2
GO:0007162	BP	GO:0007162	negative regulation of cell adhesion	43905	289/18670	0.00145491	0.00732446	0.00273264	CD274/LAG3/CTLA4	3
GO:0010632	BP	GO:0010632	regulation of epithelial cell migration	43905	291/18670	0.00148399	0.00739617	0.0027594	KDR/FLT4/FGFR1	3
GO:0038034	BP	GO:0038034	signal transduction in absence of ligand	43876	72/18670	0.00149076	0.00739617	0.0027594	RET/FGFR1	2
GO:0097192	BP	GO:0097192	extrinsic apoptotic signaling pathway in absence of ligand	43876	72/18670	0.00149076	0.00739617	0.0027594	RET/FGFR1	2
GO:0030239	BP	GO:0030239	myofibril assembly	43876	73/18670	0.00153204	0.0074924	0.0027953	PDGFRA/PDGFRB	2
GO:0032945	BP	GO:0032945	negative regulation of mononuclear cell proliferation	43876	73/18670	0.00153204	0.0074924	0.0027953	CD274/CTLA4	2
GO:0050672	BP	GO:0050672	negative regulation of lymphocyte proliferation	43876	73/18670	0.00153204	0.0074924	0.0027953	CD274/CTLA4	2
GO:0001818	BP	GO:0001818	negative regulation of cytokine production	43905	296/18670	0.00155831	0.00758476	0.00282976	FGFR1/CD274/LAG3	3
GO:0051145	BP	GO:0051145	smooth muscle cell differentiation	43876	74/18670	0.00157387	0.00762434	0.00284452	KIT/FGFR2	2
GO:0070661	BP	GO:0070661	leukocyte proliferation	43905	298/18670	0.00158868	0.00765998	0.00285782	KIT/CD274/CTLA4	3
GO:0001707	BP	GO:0001707	mesoderm formation	43876	75/18670	0.00161624	0.00775642	0.0028938	FGFR1/FGFR2	2
GO:0048332	BP	GO:0048332	mesoderm morphogenesis	43876	77/18670	0.0017026	0.0081329	0.00303426	FGFR1/FGFR2	2
GO:0055021	BP	GO:0055021	regulation of cardiac muscle tissue growth	43876	78/18670	0.0017466	0.00826616	0.00308398	FGFR1/FGFR2	2
GO:0070664	BP	GO:0070664	negative regulation of leukocyte proliferation	43876	78/18670	0.0017466	0.00826616	0.00308398	CD274/CTLA4	2
GO:0001570	BP	GO:0001570	vasculogenesis	43876	79/18670	0.00179113	0.00839951	0.00313373	KDR/PDGFRB	2
GO:0043536	BP	GO:0043536	positive regulation of blood vessel endothelial cell migration	43876	79/18670	0.00179113	0.00839951	0.00313373	KDR/FGFR1	2
GO:0014855	BP	GO:0014855	striated muscle cell proliferation	43876	81/18670	0.00188182	0.00874494	0.0032626	FGFR1/FGFR2	2
GO:0110110	BP	GO:0110110	positive regulation of animal organ morphogenesis	43876	81/18670	0.00188182	0.00874494	0.0032626	FGFR1/FGFR2	2
GO:0043010	BP	GO:0043010	camera-type eye development	43905	319/18670	0.00193036	0.00893009	0.00333168	PDGFRA/PDGFRB/RET	3
GO:0042509	BP	GO:0042509	regulation of tyrosine phosphorylation of STAT protein	43876	83/18670	0.00197466	0.00901323	0.0033627	KIT/FGFR3	2
GO:0048145	BP	GO:0048145	regulation of fibroblast proliferation	43876	83/18670	0.00197466	0.00901323	0.0033627	PDGFRA/PDGFRB	2
GO:2000106	BP	GO:2000106	regulation of leukocyte apoptotic process	43876	83/18670	0.00197466	0.00901323	0.0033627	PDCD1/CD274	2
GO:0048144	BP	GO:0048144	fibroblast proliferation	43876	84/18670	0.00202189	0.00914748	0.00341278	PDGFRA/PDGFRB	2
GO:0060420	BP	GO:0060420	regulation of heart growth	43876	84/18670	0.00202189	0.00914748	0.00341278	FGFR1/FGFR2	2
GO:0007260	BP	GO:0007260	tyrosine phosphorylation of STAT protein	43876	86/18670	0.00211794	0.00954003	0.00355924	KIT/FGFR3	2
GO:0045844	BP	GO:0045844	positive regulation of striated muscle tissue development	43876	87/18670	0.00216677	0.0096751	0.00360963	FGFR1/FGFR2	2
GO:0048636	BP	GO:0048636	positive regulation of muscle organ development	43876	87/18670	0.00216677	0.0096751	0.00360963	FGFR1/FGFR2	2
GO:0051251	BP	GO:0051251	positive regulation of lymphocyte activation	43905	334/18670	0.00220059	0.00978357	0.0036501	PDCD1/CD274/CTLA4	3
GO:1901863	BP	GO:1901863	positive regulation of muscle tissue development	43876	88/18670	0.00221613	0.00981021	0.00366004	FGFR1/FGFR2	2
GO:0046427	BP	GO:0046427	positive regulation of receptor signaling pathway via JAK-STAT	43876	89/18670	0.00226603	0.00994534	0.00371045	KIT/FGFR3	2
GO:0055013	BP	GO:0055013	cardiac muscle cell development	43876	89/18670	0.00226603	0.00994534	0.00371045	PDGFRA/PDGFRB	2
GO:0030901	BP	GO:0030901	midbrain development	43876	90/18670	0.00231645	0.0101234	0.00377688	FGFR1/FGFR2	2
GO:1904894	BP	GO:1904894	positive regulation of receptor signaling pathway via STAT	43876	92/18670	0.0024189	0.0105263	0.0039272	KIT/FGFR3	2
GO:0048638	BP	GO:0048638	regulation of developmental growth	43905	347/18670	0.00245303	0.0106298	0.00396582	FGFR1/FGFR2/FGFR3	3
GO:0048704	BP	GO:0048704	embryonic skeletal system morphogenesis	43876	93/18670	0.00247092	0.0106623	0.00397795	PDGFRA/FGFR2	2
GO:0030098	BP	GO:0030098	lymphocyte differentiation	43905	353/18670	0.00257539	0.0110254	0.00411341	KIT/LAG3/CTLA4	3
GO:0055006	BP	GO:0055006	cardiac cell development	43876	95/18670	0.00257653	0.0110254	0.00411341	PDGFRA/PDGFRB	2
GO:0008585	BP	GO:0008585	female gonad development	43876	96/18670	0.00263014	0.0112081	0.00418156	PDGFRA/KIT	2
GO:0042472	BP	GO:0042472	inner ear morphogenesis	43876	98/18670	0.00273891	0.0116234	0.00433651	FGFR1/FGFR2	2
GO:0001654	BP	GO:0001654	eye development	43905	362/18670	0.00276595	0.0116899	0.0043613	PDGFRA/PDGFRB/RET	3
GO:0055024	BP	GO:0055024	regulation of cardiac muscle tissue development	43876	100/18670	0.00284979	0.0119609	0.00446245	FGFR1/FGFR2	2
GO:0150063	BP	GO:0150063	visual system development	43905	366/18670	0.00285339	0.0119609	0.00446245	PDGFRA/PDGFRB/RET	3
GO:0030198	BP	GO:0030198	extracellular matrix organization	43905	368/18670	0.00289775	0.0119859	0.00447174	KDR/PDGFRA/FGFR4	3
GO:0031532	BP	GO:0031532	actin cytoskeleton reorganization	43876	101/18670	0.00290602	0.0119859	0.00447174	PDGFRA/KIT	2
GO:0046545	BP	GO:0046545	development of primary female sexual characteristics	43876	101/18670	0.00290602	0.0119859	0.00447174	PDGFRA/KIT	2
GO:0048661	BP	GO:0048661	positive regulation of smooth muscle cell proliferation	43876	101/18670	0.00290602	0.0119859	0.00447174	PDGFRB/FGFR2	2
GO:0043062	BP	GO:0043062	extracellular structure organization	43905	369/18670	0.00292009	0.0119957	0.00447542	KDR/PDGFRA/FGFR4	3
GO:0048880	BP	GO:0048880	sensory system development	43905	371/18670	0.00296509	0.012132	0.00452628	PDGFRA/PDGFRB/RET	3
GO:0001701	BP	GO:0001701	in utero embryonic development	43905	373/18670	0.00301051	0.0122592	0.00457371	PDGFRA/FGFR1/FGFR2	3
GO:1902106	BP	GO:1902106	negative regulation of leukocyte differentiation	43876	103/18670	0.00302003	0.0122592	0.00457371	LAG3/CTLA4	2
GO:0071887	BP	GO:0071887	leukocyte apoptotic process	43876	104/18670	0.00307782	0.0124446	0.00464288	PDCD1/CD274	2
GO:0055017	BP	GO:0055017	cardiac muscle tissue growth	43876	105/18670	0.00313613	0.0126306	0.00471229	FGFR1/FGFR2	2
GO:0002696	BP	GO:0002696	positive regulation of leukocyte activation	43905	380/18670	0.00317291	0.0127288	0.00474893	PDCD1/CD274/CTLA4	3
GO:0031346	BP	GO:0031346	positive regulation of cell projection organization	43905	383/18670	0.00324414	0.012964	0.00483665	KIT/RET/FGFR1	3
GO:2000278	BP	GO:2000278	regulation of DNA biosynthetic process	43876	108/18670	0.00331417	0.0131925	0.0049219	PDGFRB/FGFR4	2
GO:0021761	BP	GO:0021761	limbic system development	43876	109/18670	0.00337456	0.013381	0.00499223	FGFR1/FGFR2	2
GO:0045787	BP	GO:0045787	positive regulation of cell cycle	43905	389/18670	0.00338957	0.0133888	0.00499515	PDGFRB/FGFR1/FGFR2	3
GO:0002065	BP	GO:0002065	columnar/cuboidal epithelial cell differentiation	43876	112/18670	0.0035588	0.01395	0.00520451	FGFR1/FGFR2	2
GO:0060419	BP	GO:0060419	heart growth	43876	112/18670	0.0035588	0.01395	0.00520451	FGFR1/FGFR2	2
GO:0046620	BP	GO:0046620	regulation of organ growth	43876	113/18670	0.00362124	0.0141408	0.0052757	FGFR1/FGFR2	2
GO:0030282	BP	GO:0030282	bone mineralization	43876	114/18670	0.0036842	0.014278	0.00532691	FGFR2/FGFR3	2
GO:0060349	BP	GO:0060349	bone morphogenesis	43876	114/18670	0.0036842	0.014278	0.00532691	FGFR2/FGFR3	2
GO:0010927	BP	GO:0010927	cellular component assembly involved in morphogenesis	43876	115/18670	0.00374767	0.0144152	0.00537809	PDGFRA/PDGFRB	2
GO:0046660	BP	GO:0046660	female sex differentiation	43876	115/18670	0.00374767	0.0144152	0.00537809	PDGFRA/KIT	2
GO:0042471	BP	GO:0042471	ear morphogenesis	43876	118/18670	0.00394115	0.0151028	0.00563464	FGFR1/FGFR2	2
GO:0022612	BP	GO:0022612	gland morphogenesis	43876	120/18670	0.00407269	0.0154913	0.00577956	FGFR1/FGFR2	2
GO:0072089	BP	GO:0072089	stem cell proliferation	43876	120/18670	0.00407269	0.0154913	0.00577956	FGFR1/FGFR2	2
GO:0001704	BP	GO:0001704	formation of primary germ layer	43876	121/18670	0.00413921	0.0156862	0.0058523	FGFR1/FGFR2	2
GO:1901342	BP	GO:1901342	regulation of vasculature development	43905	422/18670	0.00426146	0.0160776	0.00599831	FLT1/KDR/KIT	3
GO:0002062	BP	GO:0002062	chondrocyte differentiation	43876	123/18670	0.0042738	0.0160776	0.00599831	FGFR1/FGFR3	2
GO:0019218	BP	GO:0019218	regulation of steroid metabolic process	43876	124/18670	0.00434185	0.016274	0.00607158	KIT/FGFR4	2
GO:0048706	BP	GO:0048706	embryonic skeletal system development	43876	126/18670	0.00447946	0.0167288	0.00624124	PDGFRA/FGFR2	2
GO:0048732	BP	GO:0048732	gland development	43905	434/18670	0.00460949	0.017152	0.00639914	PDGFRA/FGFR1/FGFR2	3
GO:0042476	BP	GO:0042476	odontogenesis	43876	132/18670	0.00490437	0.018053	0.0067353	PDGFRA/FGFR2	2
GO:0055007	BP	GO:0055007	cardiac muscle cell differentiation	43876	132/18670	0.00490437	0.018053	0.0067353	PDGFRA/PDGFRB	2
GO:0072175	BP	GO:0072175	epithelial tube formation	43876	132/18670	0.00490437	0.018053	0.0067353	RET/FGFR2	2
GO:0007498	BP	GO:0007498	mesoderm development	43876	135/18670	0.00512358	0.0187925	0.00701121	FGFR1/FGFR2	2
GO:0045580	BP	GO:0045580	regulation of T cell differentiation	43876	139/18670	0.0054228	0.0198193	0.00739427	LAG3/CTLA4	2
GO:0007605	BP	GO:0007605	sensory perception of sound	43876	145/18670	0.00588645	0.0213867	0.00797907	KIT/FGFR1	2
GO:0050769	BP	GO:0050769	positive regulation of neurogenesis	43905	474/18670	0.00589333	0.0213867	0.00797907	KIT/RET/FGFR1	3
GO:0035107	BP	GO:0035107	appendage morphogenesis	43876	148/18670	0.0061249	0.021994	0.0082056	FGFR1/FGFR2	2
GO:0035108	BP	GO:0035108	limb morphogenesis	43876	148/18670	0.0061249	0.021994	0.0082056	FGFR1/FGFR2	2
GO:0035148	BP	GO:0035148	tube formation	43876	148/18670	0.0061249	0.021994	0.0082056	RET/FGFR2	2
GO:0022604	BP	GO:0022604	regulation of cell morphogenesis	43905	484/18670	0.00624475	0.0221857	0.00827713	KDR/KIT/RET	3
GO:0008360	BP	GO:0008360	regulation of cell shape	43876	150/18670	0.0062863	0.0221857	0.00827713	KDR/KIT	2
GO:0016331	BP	GO:0016331	morphogenesis of embryonic epithelium	43876	150/18670	0.0062863	0.0221857	0.00827713	RET/FGFR2	2
GO:0050777	BP	GO:0050777	negative regulation of immune response	43876	150/18670	0.0062863	0.0221857	0.00827713	PDCD1/CTLA4	2
GO:0061351	BP	GO:0061351	neural precursor cell proliferation	43876	150/18670	0.0062863	0.0221857	0.00827713	FGFR1/FGFR2	2
GO:0000187	BP	GO:0000187	activation of MAPK activity	43876	152/18670	0.00644965	0.0226068	0.00843424	KIT/RET	2
GO:0016202	BP	GO:0016202	regulation of striated muscle tissue development	43876	152/18670	0.00644965	0.0226068	0.00843424	FGFR1/FGFR2	2
GO:1901861	BP	GO:1901861	regulation of muscle tissue development	43876	155/18670	0.0066983	0.0232404	0.00867063	FGFR1/FGFR2	2
GO:1903707	BP	GO:1903707	negative regulation of hemopoiesis	43876	155/18670	0.0066983	0.0232404	0.00867063	LAG3/CTLA4	2
GO:2001236	BP	GO:2001236	regulation of extrinsic apoptotic signaling pathway	43876	155/18670	0.0066983	0.0232404	0.00867063	RET/FGFR1	2
GO:0042129	BP	GO:0042129	regulation of T cell proliferation	43876	156/18670	0.00678215	0.0232625	0.00867887	CD274/CTLA4	2
GO:0043535	BP	GO:0043535	regulation of blood vessel endothelial cell migration	43876	156/18670	0.00678215	0.0232625	0.00867887	KDR/FGFR1	2
GO:0048634	BP	GO:0048634	regulation of muscle organ development	43876	156/18670	0.00678215	0.0232625	0.00867887	FGFR1/FGFR2	2
GO:0050900	BP	GO:0050900	leukocyte migration	43905	499/18670	0.00679527	0.0232625	0.00867887	FLT1/KIT/RET	3
GO:0031214	BP	GO:0031214	biomineral tissue development	43876	163/18670	0.00738254	0.0250227	0.00933558	FGFR2/FGFR3	2
GO:0045931	BP	GO:0045931	positive regulation of mitotic cell cycle	43876	163/18670	0.00738254	0.0250227	0.00933558	PDGFRB/FGFR1	2
GO:0110148	BP	GO:0110148	biomineralization	43876	163/18670	0.00738254	0.0250227	0.00933558	FGFR2/FGFR3	2
GO:0050680	BP	GO:0050680	negative regulation of epithelial cell proliferation	43876	165/18670	0.00755839	0.0254507	0.00949527	FLT1/FGFR2	2
GO:0050954	BP	GO:0050954	sensory perception of mechanical stimulus	43876	165/18670	0.00755839	0.0254507	0.00949527	KIT/FGFR1	2
GO:0035051	BP	GO:0035051	cardiocyte differentiation	43876	167/18670	0.00773613	0.0255385	0.00952804	PDGFRA/PDGFRB	2
GO:0045619	BP	GO:0045619	regulation of lymphocyte differentiation	43876	169/18670	0.00791577	0.0255385	0.00952804	LAG3/CTLA4	2
GO:0048660	BP	GO:0048660	regulation of smooth muscle cell proliferation	43876	169/18670	0.00791577	0.0255385	0.00952804	PDGFRB/FGFR2	2
GO:0003149	BP	GO:0003149	membranous septum morphogenesis	43845	10/18670	0.00800722	0.0255385	0.00952804	FGFR2	1
GO:0014041	BP	GO:0014041	regulation of neuron maturation	43845	10/18670	0.00800722	0.0255385	0.00952804	RET	1
GO:0035768	BP	GO:0035768	endothelial cell chemotaxis to fibroblast growth factor	43845	10/18670	0.00800722	0.0255385	0.00952804	FGFR1	1
GO:0046642	BP	GO:0046642	negative regulation of alpha-beta T cell proliferation	43845	10/18670	0.00800722	0.0255385	0.00952804	CD274	1
GO:0048103	BP	GO:0048103	somatic stem cell division	43845	10/18670	0.00800722	0.0255385	0.00952804	KIT	1
GO:0048755	BP	GO:0048755	branching morphogenesis of a nerve	43845	10/18670	0.00800722	0.0255385	0.00952804	FGFR2	1
GO:0051901	BP	GO:0051901	positive regulation of mitochondrial depolarization	43845	10/18670	0.00800722	0.0255385	0.00952804	KDR	1
GO:0071600	BP	GO:0071600	otic vesicle morphogenesis	43845	10/18670	0.00800722	0.0255385	0.00952804	FGFR2	1
GO:0071670	BP	GO:0071670	smooth muscle cell chemotaxis	43845	10/18670	0.00800722	0.0255385	0.00952804	PDGFRB	1
GO:0071863	BP	GO:0071863	regulation of cell proliferation in bone marrow	43845	10/18670	0.00800722	0.0255385	0.00952804	FGFR2	1
GO:0072203	BP	GO:0072203	cell proliferation involved in metanephros development	43845	10/18670	0.00800722	0.0255385	0.00952804	PDGFRB	1
GO:0090037	BP	GO:0090037	positive regulation of protein kinase C signaling	43845	10/18670	0.00800722	0.0255385	0.00952804	FLT4	1
GO:2000544	BP	GO:2000544	regulation of endothelial cell chemotaxis to fibroblast growth factor	43845	10/18670	0.00800722	0.0255385	0.00952804	FGFR1	1
GO:2001214	BP	GO:2001214	positive regulation of vasculogenesis	43845	10/18670	0.00800722	0.0255385	0.00952804	KDR	1
GO:0048659	BP	GO:0048659	smooth muscle cell proliferation	43876	171/18670	0.0080973	0.0257459	0.0096054	PDGFRB/FGFR2	2
GO:0055002	BP	GO:0055002	striated muscle cell development	43876	173/18670	0.00828071	0.0261698	0.00976357	PDGFRA/PDGFRB	2
GO:0048469	BP	GO:0048469	cell maturation	43876	177/18670	0.00865317	0.0261698	0.00976357	RET/FGFR1	2
GO:0002836	BP	GO:0002836	positive regulation of response to tumor cell	43845	11/18670	0.00880464	0.0261698	0.00976357	CD274	1
GO:0002839	BP	GO:0002839	positive regulation of immune response to tumor cell	43845	11/18670	0.00880464	0.0261698	0.00976357	CD274	1
GO:0033327	BP	GO:0033327	Leydig cell differentiation	43845	11/18670	0.00880464	0.0261698	0.00976357	PDGFRA	1
GO:0035739	BP	GO:0035739	CD4-positive, alpha-beta T cell proliferation	43845	11/18670	0.00880464	0.0261698	0.00976357	CD274	1
GO:0035766	BP	GO:0035766	cell chemotaxis to fibroblast growth factor	43845	11/18670	0.00880464	0.0261698	0.00976357	FGFR1	1
GO:0045793	BP	GO:0045793	positive regulation of cell size	43845	11/18670	0.00880464	0.0261698	0.00976357	RET	1
GO:0046007	BP	GO:0046007	negative regulation of activated T cell proliferation	43845	11/18670	0.00880464	0.0261698	0.00976357	CD274	1
GO:0060174	BP	GO:0060174	limb bud formation	43845	11/18670	0.00880464	0.0261698	0.00976357	FGFR2	1
GO:0060525	BP	GO:0060525	prostate glandular acinus development	43845	11/18670	0.00880464	0.0261698	0.00976357	FGFR2	1
GO:0060736	BP	GO:0060736	prostate gland growth	43845	11/18670	0.00880464	0.0261698	0.00976357	FGFR2	1
GO:0070857	BP	GO:0070857	regulation of bile acid biosynthetic process	43845	11/18670	0.00880464	0.0261698	0.00976357	FGFR4	1
GO:0071838	BP	GO:0071838	cell proliferation in bone marrow	43845	11/18670	0.00880464	0.0261698	0.00976357	FGFR2	1
GO:0072110	BP	GO:0072110	glomerular mesangial cell proliferation	43845	11/18670	0.00880464	0.0261698	0.00976357	PDGFRB	1
GO:0072537	BP	GO:0072537	fibroblast activation	43845	11/18670	0.00880464	0.0261698	0.00976357	PDGFRB	1
GO:0072608	BP	GO:0072608	interleukin-10 secretion	43845	11/18670	0.00880464	0.0261698	0.00976357	CD274	1
GO:0090193	BP	GO:0090193	positive regulation of glomerulus development	43845	11/18670	0.00880464	0.0261698	0.00976357	RET	1
GO:1904847	BP	GO:1904847	regulation of cell chemotaxis to fibroblast growth factor	43845	11/18670	0.00880464	0.0261698	0.00976357	FGFR1	1
GO:1905902	BP	GO:1905902	regulation of mesoderm formation	43845	11/18670	0.00880464	0.0261698	0.00976357	FGFR1	1
GO:2000561	BP	GO:2000561	regulation of CD4-positive, alpha-beta T cell proliferation	43845	11/18670	0.00880464	0.0261698	0.00976357	CD274	1
GO:2001241	BP	GO:2001241	positive regulation of extrinsic apoptotic signaling pathway in absence of ligand	43845	11/18670	0.00880464	0.0261698	0.00976357	RET	1
GO:0048736	BP	GO:0048736	appendage development	43876	179/18670	0.0088422	0.0261698	0.00976357	FGFR1/FGFR2	2
GO:0060173	BP	GO:0060173	limb development	43876	179/18670	0.0088422	0.0261698	0.00976357	FGFR1/FGFR2	2
GO:0043534	BP	GO:0043534	blood vessel endothelial cell migration	43876	180/18670	0.00893741	0.0263756	0.00984034	KDR/FGFR1	2
GO:0051147	BP	GO:0051147	regulation of muscle cell differentiation	43876	181/18670	0.00903309	0.0265816	0.00991719	KIT/FGFR2	2
GO:0061138	BP	GO:0061138	morphogenesis of a branching epithelium	43876	182/18670	0.00912923	0.0266505	0.00994291	FGFR1/FGFR2	2
GO:0042098	BP	GO:0042098	T cell proliferation	43876	184/18670	0.0093229	0.0266505	0.00994291	CD274/CTLA4	2
GO:0048639	BP	GO:0048639	positive regulation of developmental growth	43876	184/18670	0.0093229	0.0266505	0.00994291	FGFR1/FGFR2	2
GO:0007369	BP	GO:0007369	gastrulation	43876	185/18670	0.00942043	0.0266505	0.00994291	FGFR1/FGFR2	2
GO:0055001	BP	GO:0055001	muscle cell development	43876	186/18670	0.00951842	0.0266505	0.00994291	PDGFRA/PDGFRB	2
GO:0002371	BP	GO:0002371	dendritic cell cytokine production	43845	12/18670	0.00960146	0.0266505	0.00994291	KIT	1
GO:0002551	BP	GO:0002551	mast cell chemotaxis	43845	12/18670	0.00960146	0.0266505	0.00994291	KIT	1
GO:0010623	BP	GO:0010623	programmed cell death involved in cell development	43845	12/18670	0.00960146	0.0266505	0.00994291	KIT	1
GO:0014831	BP	GO:0014831	gastro-intestinal system smooth muscle contraction	43845	12/18670	0.00960146	0.0266505	0.00994291	KIT	1
GO:0042659	BP	GO:0042659	regulation of cell fate specification	43845	12/18670	0.00960146	0.0266505	0.00994291	FGFR1	1
GO:0048484	BP	GO:0048484	enteric nervous system development	43845	12/18670	0.00960146	0.0266505	0.00994291	RET	1
GO:0050910	BP	GO:0050910	detection of mechanical stimulus involved in sensory perception of sound	43845	12/18670	0.00960146	0.0266505	0.00994291	KIT	1
GO:0055062	BP	GO:0055062	phosphate ion homeostasis	43845	12/18670	0.00960146	0.0266505	0.00994291	FGFR4	1
GO:0060442	BP	GO:0060442	branching involved in prostate gland morphogenesis	43845	12/18670	0.00960146	0.0266505	0.00994291	FGFR2	1
GO:0060670	BP	GO:0060670	branching involved in labyrinthine layer morphogenesis	43845	12/18670	0.00960146	0.0266505	0.00994291	FGFR2	1
GO:0060742	BP	GO:0060742	epithelial cell differentiation involved in prostate gland development	43845	12/18670	0.00960146	0.0266505	0.00994291	FGFR2	1
GO:0072505	BP	GO:0072505	divalent inorganic anion homeostasis	43845	12/18670	0.00960146	0.0266505	0.00994291	FGFR4	1
GO:0072506	BP	GO:0072506	trivalent inorganic anion homeostasis	43845	12/18670	0.00960146	0.0266505	0.00994291	FGFR4	1
GO:0097531	BP	GO:0097531	mast cell migration	43845	12/18670	0.00960146	0.0266505	0.00994291	KIT	1
GO:1904181	BP	GO:1904181	positive regulation of membrane depolarization	43845	12/18670	0.00960146	0.0266505	0.00994291	KDR	1
GO:2000105	BP	GO:2000105	positive regulation of DNA-dependent DNA replication	43845	12/18670	0.00960146	0.0266505	0.00994291	FGFR1	1
GO:0051054	BP	GO:0051054	positive regulation of DNA metabolic process	43876	191/18670	0.0100153	0.0277242	0.0103435	PDGFRB/FGFR4	2
GO:0050731	BP	GO:0050731	positive regulation of peptidyl-tyrosine phosphorylation	43876	192/18670	0.010116	0.0279278	0.0104194	KIT/FGFR3	2
GO:0007494	BP	GO:0007494	midgut development	43845	13/18670	0.0103977	0.0284001	0.0105956	RET	1
GO:0031274	BP	GO:0031274	positive regulation of pseudopodium assembly	43845	13/18670	0.0103977	0.0284001	0.0105956	KIT	1
GO:0060312	BP	GO:0060312	regulation of blood vessel remodeling	43845	13/18670	0.0103977	0.0284001	0.0105956	FLT4	1
GO:0060601	BP	GO:0060601	lateral sprouting from an epithelium	43845	13/18670	0.0103977	0.0284001	0.0105956	FGFR2	1
GO:0001763	BP	GO:0001763	morphogenesis of a branching structure	43876	196/18670	0.0105235	0.0285917	0.0106671	FGFR1/FGFR2	2
GO:0071897	BP	GO:0071897	DNA biosynthetic process	43876	196/18670	0.0105235	0.0285917	0.0106671	PDGFRB/FGFR4	2
GO:0031032	BP	GO:0031032	actomyosin structure organization	43876	199/18670	0.0108339	0.0293574	0.0109528	PDGFRA/PDGFRB	2
GO:0002834	BP	GO:0002834	regulation of response to tumor cell	43845	14/18670	0.0111933	0.0298585	0.0111398	CD274	1
GO:0002837	BP	GO:0002837	regulation of immune response to tumor cell	43845	14/18670	0.0111933	0.0298585	0.0111398	CD274	1
GO:0007501	BP	GO:0007501	mesodermal cell fate specification	43845	14/18670	0.0111933	0.0298585	0.0111398	FGFR1	1
GO:0031272	BP	GO:0031272	regulation of pseudopodium assembly	43845	14/18670	0.0111933	0.0298585	0.0111398	KIT	1
GO:0035791	BP	GO:0035791	platelet-derived growth factor receptor-beta signaling pathway	43845	14/18670	0.0111933	0.0298585	0.0111398	PDGFRB	1
GO:2001212	BP	GO:2001212	regulation of vasculogenesis	43845	14/18670	0.0111933	0.0298585	0.0111398	KDR	1
GO:0045766	BP	GO:0045766	positive regulation of angiogenesis	43876	204/18670	0.0113603	0.0302255	0.0112767	FLT1/KDR	2
GO:0050670	BP	GO:0050670	regulation of lymphocyte proliferation	43876	208/18670	0.0117895	0.0308272	0.0115012	CD274/CTLA4	2
GO:0032944	BP	GO:0032944	regulation of mononuclear cell proliferation	43876	209/18670	0.0118979	0.0308272	0.0115012	CD274/CTLA4	2
GO:0051216	BP	GO:0051216	cartilage development	43876	209/18670	0.0118979	0.0308272	0.0115012	FGFR1/FGFR3	2
GO:0048368	BP	GO:0048368	lateral mesoderm development	43845	15/18670	0.0119883	0.0308272	0.0115012	FGFR1	1
GO:0051770	BP	GO:0051770	positive regulation of nitric-oxide synthase biosynthetic process	43845	15/18670	0.0119883	0.0308272	0.0115012	KDR	1
GO:0071599	BP	GO:0071599	otic vesicle development	43845	15/18670	0.0119883	0.0308272	0.0115012	FGFR2	1
GO:0072075	BP	GO:0072075	metanephric mesenchyme development	43845	15/18670	0.0119883	0.0308272	0.0115012	PDGFRB	1
GO:0090136	BP	GO:0090136	epithelial cell-cell adhesion	43845	15/18670	0.0119883	0.0308272	0.0115012	KIT	1
GO:0090141	BP	GO:0090141	positive regulation of mitochondrial fission	43845	15/18670	0.0119883	0.0308272	0.0115012	KDR	1
GO:0090192	BP	GO:0090192	regulation of glomerulus development	43845	15/18670	0.0119883	0.0308272	0.0115012	RET	1
GO:1902969	BP	GO:1902969	mitotic DNA replication	43845	15/18670	0.0119883	0.0308272	0.0115012	FGFR1	1
GO:1905065	BP	GO:1905065	positive regulation of vascular smooth muscle cell differentiation	43845	15/18670	0.0119883	0.0308272	0.0115012	KIT	1
GO:2001185	BP	GO:2001185	regulation of CD8-positive, alpha-beta T cell activation	43845	15/18670	0.0119883	0.0308272	0.0115012	CD274	1
GO:0097529	BP	GO:0097529	myeloid leukocyte migration	43876	210/18670	0.0120067	0.0308272	0.0115012	FLT1/KIT	2
GO:0001946	BP	GO:0001946	lymphangiogenesis	43845	16/18670	0.0127828	0.0320976	0.0119751	FLT4	1
GO:0007158	BP	GO:0007158	neuron cell-cell adhesion	43845	16/18670	0.0127828	0.0320976	0.0119751	RET	1
GO:0030889	BP	GO:0030889	negative regulation of B cell proliferation	43845	16/18670	0.0127828	0.0320976	0.0119751	CTLA4	1
GO:0031269	BP	GO:0031269	pseudopodium assembly	43845	16/18670	0.0127828	0.0320976	0.0119751	KIT	1
GO:0060572	BP	GO:0060572	morphogenesis of an epithelial bud	43845	16/18670	0.0127828	0.0320976	0.0119751	FGFR2	1
GO:0072109	BP	GO:0072109	glomerular mesangium development	43845	16/18670	0.0127828	0.0320976	0.0119751	PDGFRB	1
GO:0072189	BP	GO:0072189	ureter development	43845	16/18670	0.0127828	0.0320976	0.0119751	RET	1
GO:0090036	BP	GO:0090036	regulation of protein kinase C signaling	43845	16/18670	0.0127828	0.0320976	0.0119751	FLT4	1
GO:0097067	BP	GO:0097067	cellular response to thyroid hormone stimulus	43845	16/18670	0.0127828	0.0320976	0.0119751	KIT	1
GO:0070663	BP	GO:0070663	regulation of leukocyte proliferation	43876	222/18670	0.0133473	0.0334334	0.0124735	CD274/CTLA4	2
GO:0002418	BP	GO:0002418	immune response to tumor cell	43845	17/18670	0.0135766	0.0334375	0.012475	CD274	1
GO:0010715	BP	GO:0010715	regulation of extracellular matrix disassembly	43845	17/18670	0.0135766	0.0334375	0.012475	FGFR4	1
GO:0031268	BP	GO:0031268	pseudopodium organization	43845	17/18670	0.0135766	0.0334375	0.012475	KIT	1
GO:0033262	BP	GO:0033262	regulation of nuclear cell cycle DNA replication	43845	17/18670	0.0135766	0.0334375	0.012475	FGFR1	1
GO:0035855	BP	GO:0035855	megakaryocyte development	43845	17/18670	0.0135766	0.0334375	0.012475	KIT	1
GO:0035988	BP	GO:0035988	chondrocyte proliferation	43845	17/18670	0.0135766	0.0334375	0.012475	FGFR3	1
GO:0030595	BP	GO:0030595	leukocyte chemotaxis	43876	224/18670	0.0135769	0.0334375	0.012475	FLT1/KIT	2
GO:0032693	BP	GO:0032693	negative regulation of interleukin-10 production	43845	18/18670	0.0143699	0.0350543	0.0130782	CD274	1
GO:0048339	BP	GO:0048339	paraxial mesoderm development	43845	18/18670	0.0143699	0.0350543	0.0130782	FGFR1	1
GO:0060117	BP	GO:0060117	auditory receptor cell development	43845	18/18670	0.0143699	0.0350543	0.0130782	FGFR1	1
GO:0060977	BP	GO:0060977	coronary vasculature morphogenesis	43845	18/18670	0.0143699	0.0350543	0.0130782	PDGFRB	1
GO:0000302	BP	GO:0000302	response to reactive oxygen species	43876	232/18670	0.0145124	0.0353182	0.0131767	PDGFRA/PDGFRB	2
GO:0042445	BP	GO:0042445	hormone metabolic process	43876	233/18670	0.0146313	0.0355233	0.0132532	PDGFRA/FGFR1	2
GO:0001710	BP	GO:0001710	mesodermal cell fate commitment	43845	19/18670	0.0151625	0.0362137	0.0135108	FGFR1	1
GO:0010544	BP	GO:0010544	negative regulation of platelet activation	43845	19/18670	0.0151625	0.0362137	0.0135108	PDGFRA	1
GO:0030949	BP	GO:0030949	positive regulation of vascular endothelial growth factor receptor signaling pathway	43845	19/18670	0.0151625	0.0362137	0.0135108	FLT1	1
GO:0036303	BP	GO:0036303	lymph vessel morphogenesis	43845	19/18670	0.0151625	0.0362137	0.0135108	FLT4	1
GO:0045076	BP	GO:0045076	regulation of interleukin-2 biosynthetic process	43845	19/18670	0.0151625	0.0362137	0.0135108	LAG3	1
GO:0060973	BP	GO:0060973	cell migration involved in heart development	43845	19/18670	0.0151625	0.0362137	0.0135108	PDGFRB	1
GO:0072074	BP	GO:0072074	kidney mesenchyme development	43845	19/18670	0.0151625	0.0362137	0.0135108	PDGFRB	1
GO:0002320	BP	GO:0002320	lymphoid progenitor cell differentiation	43845	20/18670	0.0159546	0.0374094	0.0139569	KIT	1
GO:0023019	BP	GO:0023019	signal transduction involved in regulation of gene expression	43845	20/18670	0.0159546	0.0374094	0.0139569	PDGFRA	1
GO:0033630	BP	GO:0033630	positive regulation of cell adhesion mediated by integrin	43845	20/18670	0.0159546	0.0374094	0.0139569	RET	1
GO:0042474	BP	GO:0042474	middle ear morphogenesis	43845	20/18670	0.0159546	0.0374094	0.0139569	FGFR1	1
GO:0043586	BP	GO:0043586	tongue development	43845	20/18670	0.0159546	0.0374094	0.0139569	KIT	1
GO:0051767	BP	GO:0051767	nitric-oxide synthase biosynthetic process	43845	20/18670	0.0159546	0.0374094	0.0139569	KDR	1
GO:0051769	BP	GO:0051769	regulation of nitric-oxide synthase biosynthetic process	43845	20/18670	0.0159546	0.0374094	0.0139569	KDR	1
GO:0060602	BP	GO:0060602	branch elongation of an epithelium	43845	20/18670	0.0159546	0.0374094	0.0139569	FGFR2	1
GO:0002833	BP	GO:0002833	positive regulation of response to biotic stimulus	43876	249/18670	0.0165912	0.0383033	0.0142904	CD274/LAG3	2
GO:0014821	BP	GO:0014821	phasic smooth muscle contraction	43845	21/18670	0.016746	0.0383033	0.0142904	KIT	1
GO:0032516	BP	GO:0032516	positive regulation of phosphoprotein phosphatase activity	43845	21/18670	0.016746	0.0383033	0.0142904	PDGFRB	1
GO:0033141	BP	GO:0033141	positive regulation of peptidyl-serine phosphorylation of STAT protein	43845	21/18670	0.016746	0.0383033	0.0142904	RET	1
GO:0036120	BP	GO:0036120	cellular response to platelet-derived growth factor stimulus	43845	21/18670	0.016746	0.0383033	0.0142904	PDGFRB	1
GO:0051900	BP	GO:0051900	regulation of mitochondrial depolarization	43845	21/18670	0.016746	0.0383033	0.0142904	KDR	1
GO:0055093	BP	GO:0055093	response to hyperoxia	43845	21/18670	0.016746	0.0383033	0.0142904	PDGFRB	1
GO:0060713	BP	GO:0060713	labyrinthine layer morphogenesis	43845	21/18670	0.016746	0.0383033	0.0142904	FGFR2	1
GO:0072111	BP	GO:0072111	cell proliferation involved in kidney development	43845	21/18670	0.016746	0.0383033	0.0142904	PDGFRB	1
GO:0090280	BP	GO:0090280	positive regulation of calcium ion import	43845	21/18670	0.016746	0.0383033	0.0142904	PDGFRB	1
GO:2000380	BP	GO:2000380	regulation of mesoderm development	43845	21/18670	0.016746	0.0383033	0.0142904	FGFR1	1
GO:2000027	BP	GO:2000027	regulation of animal organ morphogenesis	43876	253/18670	0.017098	0.0390215	0.0145583	FGFR1/FGFR2	2
GO:0050730	BP	GO:0050730	regulation of peptidyl-tyrosine phosphorylation	43876	256/18670	0.0174825	0.03941	0.0147033	KIT/FGFR3	2
GO:0090596	BP	GO:0090596	sensory organ morphogenesis	43876	256/18670	0.0174825	0.03941	0.0147033	FGFR1/FGFR2	2
GO:0001759	BP	GO:0001759	organ induction	43845	22/18670	0.0175369	0.03941	0.0147033	FGFR1	1
GO:0035584	BP	GO:0035584	calcium-mediated signaling using intracellular calcium source	43845	22/18670	0.0175369	0.03941	0.0147033	KDR	1
GO:0036119	BP	GO:0036119	response to platelet-derived growth factor	43845	22/18670	0.0175369	0.03941	0.0147033	PDGFRB	1
GO:0042094	BP	GO:0042094	interleukin-2 biosynthetic process	43845	22/18670	0.0175369	0.03941	0.0147033	LAG3	1
GO:0042359	BP	GO:0042359	vitamin D metabolic process	43845	22/18670	0.0175369	0.03941	0.0147033	FGFR1	1
GO:0002347	BP	GO:0002347	response to tumor cell	43845	23/18670	0.0183272	0.040304	0.0150368	CD274	1
GO:0030539	BP	GO:0030539	male genitalia development	43845	23/18670	0.0183272	0.040304	0.0150368	PDGFRA	1
GO:0032703	BP	GO:0032703	negative regulation of interleukin-2 production	43845	23/18670	0.0183272	0.040304	0.0150368	LAG3	1
GO:0033139	BP	GO:0033139	regulation of peptidyl-serine phosphorylation of STAT protein	43845	23/18670	0.0183272	0.040304	0.0150368	RET	1
GO:0036037	BP	GO:0036037	CD8-positive, alpha-beta T cell activation	43845	23/18670	0.0183272	0.040304	0.0150368	CD274	1
GO:0051152	BP	GO:0051152	positive regulation of smooth muscle cell differentiation	43845	23/18670	0.0183272	0.040304	0.0150368	KIT	1
GO:0051882	BP	GO:0051882	mitochondrial depolarization	43845	23/18670	0.0183272	0.040304	0.0150368	KDR	1
GO:0070977	BP	GO:0070977	bone maturation	43845	23/18670	0.0183272	0.040304	0.0150368	FGFR3	1
GO:0090140	BP	GO:0090140	regulation of mitochondrial fission	43845	23/18670	0.0183272	0.040304	0.0150368	KDR	1
GO:1903429	BP	GO:1903429	regulation of cell maturation	43845	23/18670	0.0183272	0.040304	0.0150368	RET	1
GO:0021884	BP	GO:0021884	forebrain neuron development	43845	24/18670	0.0191168	0.0418614	0.0156178	FGFR2	1
GO:1905564	BP	GO:1905564	positive regulation of vascular endothelial cell proliferation	43845	24/18670	0.0191168	0.0418614	0.0156178	FGFR1	1
GO:0045927	BP	GO:0045927	positive regulation of growth	43876	270/18670	0.0193255	0.0422282	0.0157547	FGFR1/FGFR2	2
GO:0045165	BP	GO:0045165	cell fate commitment	43876	271/18670	0.0194602	0.0424323	0.0158308	FGFR1/FGFR2	2
GO:0046651	BP	GO:0046651	lymphocyte proliferation	43876	272/18670	0.0195953	0.0425018	0.0158568	CD274/CTLA4	2
GO:1902105	BP	GO:1902105	regulation of leukocyte differentiation	43876	272/18670	0.0195953	0.0425018	0.0158568	LAG3/CTLA4	2
GO:0032943	BP	GO:0032943	mononuclear cell proliferation	43876	274/18670	0.0198667	0.0425018	0.0158568	CD274/CTLA4	2
GO:0001945	BP	GO:0001945	lymph vessel development	43845	25/18670	0.0199059	0.0425018	0.0158568	FLT4	1
GO:0030325	BP	GO:0030325	adrenal gland development	43845	25/18670	0.0199059	0.0425018	0.0158568	PDGFRA	1
GO:0031069	BP	GO:0031069	hair follicle morphogenesis	43845	25/18670	0.0199059	0.0425018	0.0158568	FGFR2	1
GO:0050927	BP	GO:0050927	positive regulation of positive chemotaxis	43845	25/18670	0.0199059	0.0425018	0.0158568	KDR	1
GO:0051894	BP	GO:0051894	positive regulation of focal adhesion assembly	43845	25/18670	0.0199059	0.0425018	0.0158568	KDR	1
GO:0060571	BP	GO:0060571	morphogenesis of an epithelial fold	43845	25/18670	0.0199059	0.0425018	0.0158568	FGFR2	1
GO:0072273	BP	GO:0072273	metanephric nephron morphogenesis	43845	25/18670	0.0199059	0.0425018	0.0158568	PDGFRB	1
GO:0006817	BP	GO:0006817	phosphate ion transport	43845	26/18670	0.0206944	0.0432854	0.0161491	FGFR1	1
GO:0030318	BP	GO:0030318	melanocyte differentiation	43845	26/18670	0.0206944	0.0432854	0.0161491	KIT	1
GO:0032967	BP	GO:0032967	positive regulation of collagen biosynthetic process	43845	26/18670	0.0206944	0.0432854	0.0161491	PDGFRB	1
GO:0048169	BP	GO:0048169	regulation of long-term neuronal synaptic plasticity	43845	26/18670	0.0206944	0.0432854	0.0161491	KIT	1
GO:0050926	BP	GO:0050926	regulation of positive chemotaxis	43845	26/18670	0.0206944	0.0432854	0.0161491	KDR	1
GO:0055083	BP	GO:0055083	monovalent inorganic anion homeostasis	43845	26/18670	0.0206944	0.0432854	0.0161491	FGFR4	1
GO:0060669	BP	GO:0060669	embryonic placenta morphogenesis	43845	26/18670	0.0206944	0.0432854	0.0161491	FGFR2	1
GO:0060740	BP	GO:0060740	prostate gland epithelium morphogenesis	43845	26/18670	0.0206944	0.0432854	0.0161491	FGFR2	1
GO:0097066	BP	GO:0097066	response to thyroid hormone	43845	26/18670	0.0206944	0.0432854	0.0161491	KIT	1
GO:0150117	BP	GO:0150117	positive regulation of cell-substrate junction organization	43845	26/18670	0.0206944	0.0432854	0.0161491	KDR	1
GO:0010976	BP	GO:0010976	positive regulation of neuron projection development	43876	281/18670	0.0208292	0.0434788	0.0162213	RET/FGFR1	2
GO:0003148	BP	GO:0003148	outflow tract septum morphogenesis	43845	27/18670	0.0214823	0.044391	0.0165616	FGFR2	1
GO:0010714	BP	GO:0010714	positive regulation of collagen metabolic process	43845	27/18670	0.0214823	0.044391	0.0165616	PDGFRB	1
GO:0042501	BP	GO:0042501	serine phosphorylation of STAT protein	43845	27/18670	0.0214823	0.044391	0.0165616	RET	1
GO:0060384	BP	GO:0060384	innervation	43845	27/18670	0.0214823	0.044391	0.0165616	RET	1
GO:1905563	BP	GO:1905563	negative regulation of vascular endothelial cell proliferation	43845	27/18670	0.0214823	0.044391	0.0165616	FLT1	1
GO:0001958	BP	GO:0001958	endochondral ossification	43845	28/18670	0.0222696	0.045469	0.0169638	FGFR3	1
GO:0033688	BP	GO:0033688	regulation of osteoblast proliferation	43845	28/18670	0.0222696	0.045469	0.0169638	FGFR2	1
GO:0036075	BP	GO:0036075	replacement ossification	43845	28/18670	0.0222696	0.045469	0.0169638	FGFR3	1
GO:0036296	BP	GO:0036296	response to increased oxygen levels	43845	28/18670	0.0222696	0.045469	0.0169638	PDGFRB	1
GO:0060512	BP	GO:0060512	prostate gland morphogenesis	43845	28/18670	0.0222696	0.045469	0.0169638	FGFR2	1
GO:1905063	BP	GO:1905063	regulation of vascular smooth muscle cell differentiation	43845	28/18670	0.0222696	0.045469	0.0169638	KIT	1
GO:0090287	BP	GO:0090287	regulation of cellular response to growth factor stimulus	43876	292/18670	0.0223809	0.0456055	0.0170147	FLT1/FGFR1	2
GO:0051146	BP	GO:0051146	striated muscle cell differentiation	43876	293/18670	0.0225243	0.0458069	0.0170899	PDGFRA/PDGFRB	2
GO:0003016	BP	GO:0003016	respiratory system process	43845	29/18670	0.0230563	0.0461576	0.0172207	FLT4	1
GO:0010575	BP	GO:0010575	positive regulation of vascular endothelial growth factor production	43845	29/18670	0.0230563	0.0461576	0.0172207	FLT4	1
GO:0035025	BP	GO:0035025	positive regulation of Rho protein signal transduction	43845	29/18670	0.0230563	0.0461576	0.0172207	PDGFRB	1
GO:0048730	BP	GO:0048730	epidermis morphogenesis	43845	29/18670	0.0230563	0.0461576	0.0172207	FGFR2	1
GO:0050974	BP	GO:0050974	detection of mechanical stimulus involved in sensory perception	43845	29/18670	0.0230563	0.0461576	0.0172207	KIT	1
GO:0060441	BP	GO:0060441	epithelial tube branching involved in lung morphogenesis	43845	29/18670	0.0230563	0.0461576	0.0172207	FGFR2	1
GO:0070528	BP	GO:0070528	protein kinase C signaling	43845	29/18670	0.0230563	0.0461576	0.0172207	FLT4	1
GO:2000515	BP	GO:2000515	negative regulation of CD4-positive, alpha-beta T cell activation	43845	29/18670	0.0230563	0.0461576	0.0172207	CD274	1
GO:0090068	BP	GO:0090068	positive regulation of cell cycle process	43876	298/18670	0.0232473	0.0464493	0.0173295	PDGFRB/FGFR1	2
GO:0045954	BP	GO:0045954	positive regulation of natural killer cell mediated cytotoxicity	43845	30/18670	0.0238424	0.0471796	0.017602	LAG3	1
GO:0046640	BP	GO:0046640	regulation of alpha-beta T cell proliferation	43845	30/18670	0.0238424	0.0471796	0.017602	CD274	1
GO:0048265	BP	GO:0048265	response to pain	43845	30/18670	0.0238424	0.0471796	0.017602	RET	1
GO:0050869	BP	GO:0050869	negative regulation of B cell activation	43845	30/18670	0.0238424	0.0471796	0.017602	CTLA4	1
GO:0061082	BP	GO:0061082	myeloid leukocyte cytokine production	43845	30/18670	0.0238424	0.0471796	0.017602	KIT	1
GO:0003401	BP	GO:0003401	axis elongation	43845	31/18670	0.024628	0.0484539	0.0180774	FGFR2	1
GO:0010543	BP	GO:0010543	regulation of platelet activation	43845	31/18670	0.024628	0.0484539	0.0180774	PDGFRA	1
GO:0033687	BP	GO:0033687	osteoblast proliferation	43845	31/18670	0.024628	0.0484539	0.0180774	FGFR2	1
GO:0042113	BP	GO:0042113	B cell activation	43876	310/18670	0.0250215	0.049134	0.0183311	KIT/CTLA4	2
GO:0003338	BP	GO:0003338	metanephros morphogenesis	43845	32/18670	0.0254129	0.0494301	0.0184416	PDGFRB	1
GO:0008210	BP	GO:0008210	estrogen metabolic process	43845	32/18670	0.0254129	0.0494301	0.0184416	PDGFRA	1
GO:0042491	BP	GO:0042491	inner ear auditory receptor cell differentiation	43845	32/18670	0.0254129	0.0494301	0.0184416	FGFR1	1
GO:0045987	BP	GO:0045987	positive regulation of smooth muscle contraction	43845	32/18670	0.0254129	0.0494301	0.0184416	KIT	1
GO:0060325	BP	GO:0060325	face morphogenesis	43845	32/18670	0.0254129	0.0494301	0.0184416	PDGFRA	1
GO:0009897	CC	GO:0009897	external side of plasma membrane	43997	393/19717	2.59e-07	8.3e-06	5.19e-06	PDGFRA/KIT/PDCD1/CD274/LAG3/CTLA4	6
GO:0005769	CC	GO:0005769	early endosome	43905	350/19717	0.00215328	0.0273466	0.0170916	KDR/RET/CD274	3
GO:0005925	CC	GO:0005925	focal adhesion	43905	405/19717	0.00325706	0.0273466	0.0170916	FLT1/PDGFRB/FGFR3	3
GO:0030055	CC	GO:0030055	cell-substrate junction	43905	412/19717	0.00341833	0.0273466	0.0170916	FLT1/PDGFRB/FGFR3	3
GO:0004714	MF	GO:0004714	transmembrane receptor protein tyrosine kinase activity	44150	62/17696	5.16e-25	1.24e-23	4.89e-24	FLT1/KDR/FLT4/PDGFRA/PDGFRB/KIT/RET/FGFR1/FGFR2/FGFR3/FGFR4	11
GO:0019199	MF	GO:0019199	transmembrane receptor protein kinase activity	44150	79/17696	9.14e-24	1.1e-22	4.33e-23	FLT1/KDR/FLT4/PDGFRA/PDGFRB/KIT/RET/FGFR1/FGFR2/FGFR3/FGFR4	11
GO:0004713	MF	GO:0004713	protein tyrosine kinase activity	44150	134/17696	4.11e-21	3.29e-20	1.3e-20	FLT1/KDR/FLT4/PDGFRA/PDGFRB/KIT/RET/FGFR1/FGFR2/FGFR3/FGFR4	11
GO:0019838	MF	GO:0019838	growth factor binding	44089	137/17696	3.68e-16	2.21e-15	8.73e-16	FLT1/KDR/FLT4/PDGFRA/PDGFRB/FGFR1/FGFR2/FGFR3/FGFR4	9
GO:0017134	MF	GO:0017134	fibroblast growth factor binding	43936	23/17696	2.93e-09	1.41e-08	5.55e-09	FGFR1/FGFR2/FGFR3/FGFR4	4
GO:0048407	MF	GO:0048407	platelet-derived growth factor binding	43876	11/17696	3.67e-05	0.000146893	5.8e-05	PDGFRA/PDGFRB	2
GO:0005161	MF	GO:0005161	platelet-derived growth factor receptor binding	43876	15/17696	7e-05	0.0002399	9.47e-05	PDGFRA/PDGFRB	2
GO:0008201	MF	GO:0008201	heparin binding	43905	169/17696	0.000357815	0.00107344	0.000423728	FGFR1/FGFR2/FGFR4	3
GO:0042169	MF	GO:0042169	SH2 domain binding	43876	36/17696	0.00041553	0.00110808	0.0004374	KIT/FGFR1	2
GO:0005539	MF	GO:0005539	glycosaminoglycan binding	43905	229/17696	0.000867473	0.00208194	0.000821817	FGFR1/FGFR2/FGFR4	3
GO:1901681	MF	GO:1901681	sulfur compound binding	43905	250/17696	0.00111789	0.00243903	0.000962776	FGFR1/FGFR2/FGFR4	3
GO:0070851	MF	GO:0070851	growth factor receptor binding	43876	134/17696	0.00560235	0.0112047	0.00442291	PDGFRA/PDGFRB	2
GO:0043548	MF	GO:0043548	phosphatidylinositol 3-kinase binding	43845	30/17696	0.0251397	0.0464118	0.0183205	PDGFRB	1

## Sheet: KEGG.all
	ID	Description	GeneRatio	BgRatio	pvalue	p.adjust	qvalue	geneID	Count
hsa04015	hsa04015	Rap1 signaling pathway	2020-10-14	210/8063	1.06e-13	4.35e-12	1.79e-12	FLT1/KDR/FLT4/PDGFRA/PDGFRB/KIT/FGFR1/FGFR2/FGFR3/FGFR4	10
hsa04014	hsa04014	Ras signaling pathway	2020-10-14	232/8063	2.91e-13	5.96e-12	2.45e-12	FLT1/KDR/FLT4/PDGFRA/PDGFRB/KIT/FGFR1/FGFR2/FGFR3/FGFR4	10
hsa04010	hsa04010	MAPK signaling pathway	2020-10-14	294/8063	3.14e-12	4.3e-11	1.77e-11	FLT1/KDR/FLT4/PDGFRA/PDGFRB/KIT/FGFR1/FGFR2/FGFR3/FGFR4	10
hsa05230	hsa05230	Central carbon metabolism in cancer	2020-07-14	70/8063	8.94e-12	9.17e-11	3.77e-11	PDGFRA/PDGFRB/KIT/RET/FGFR1/FGFR2/FGFR3	7
hsa04151	hsa04151	PI3K-Akt signaling pathway	2020-10-14	354/8063	2.01e-11	1.65e-10	6.77e-11	FLT1/KDR/FLT4/PDGFRA/PDGFRB/KIT/FGFR1/FGFR2/FGFR3/FGFR4	10
hsa01521	hsa01521	EGFR tyrosine kinase inhibitor resistance	2020-05-14	79/8063	1.48e-07	1.01e-06	4.17e-07	KDR/PDGFRA/PDGFRB/FGFR2/FGFR3	5
hsa04810	hsa04810	Regulation of actin cytoskeleton	2020-06-14	214/8063	8.19e-07	4.8e-06	1.97e-06	PDGFRA/PDGFRB/FGFR1/FGFR2/FGFR3/FGFR4	6
hsa04510	hsa04510	Focal adhesion	2020-05-14	201/8063	1.53e-05	7.83e-05	3.21e-05	FLT1/KDR/FLT4/PDGFRA/PDGFRB	5
hsa05215	hsa05215	Prostate cancer	2020-04-14	97/8063	1.8e-05	8.18e-05	3.36e-05	PDGFRA/PDGFRB/FGFR1/FGFR2	4
hsa04550	hsa04550	Signaling pathways regulating pluripotency of stem cells	2020-04-14	143/8063	8.27e-05	0.000339091	0.000139293	FGFR1/FGFR2/FGFR3/FGFR4	4
hsa05218	hsa05218	Melanoma	2020-03-14	72/8063	0.000231602	0.000863243	0.000354606	PDGFRA/PDGFRB/FGFR1	3
hsa04144	hsa04144	Endocytosis	2020-04-14	248/8063	0.000685477	0.00234205	0.000962074	PDGFRA/FGFR2/FGFR3/FGFR4	4
hsa05224	hsa05224	Breast cancer	2020-03-14	147/8063	0.00186479	0.00529855	0.00217656	FLT4/KIT/FGFR1	3
hsa04072	hsa04072	Phospholipase D signaling pathway	2020-03-14	148/8063	0.00190142	0.00529855	0.00217656	PDGFRA/PDGFRB/KIT	3
hsa04514	hsa04514	Cell adhesion molecules	2020-03-14	149/8063	0.00193849	0.00529855	0.00217656	PDCD1/CD274/CTLA4	3
hsa05214	hsa05214	Glioma	2020-02-14	75/8063	0.00722691	0.018519	0.00760728	PDGFRA/PDGFRB	2
hsa04540	hsa04540	Gap junction	2020-02-14	88/8063	0.00984171	0.0229099	0.00941099	PDGFRA/PDGFRB	2
hsa05235	hsa05235	PD-L1 expression and PD-1 checkpoint pathway in cancer	2020-02-14	89/8063	0.010058	0.0229099	0.00941099	PDCD1/CD274	2
hsa05323	hsa05323	Rheumatoid arthritis	2020-02-14	93/8063	0.0109443	0.0236167	0.00970136	FLT1/CTLA4	2
hsa05231	hsa05231	Choline metabolism in cancer	2020-02-14	98/8063	0.0120995	0.024804	0.0101891	PDGFRA/PDGFRB	2
hsa04660	hsa04660	T cell receptor signaling pathway	2020-02-14	104/8063	0.0135538	0.0264622	0.0108702	PDCD1/CTLA4	2
hsa05206	hsa05206	MicroRNAs in cancer	2020-03-14	310/8063	0.0149459	0.0278537	0.0114418	PDGFRA/PDGFRB/FGFR3	3

## Sheet: GO
ONTOLOGY	ID	Description	GeneRatio	BgRatio	pvalue	p.adjust	qvalue	geneID	Count
BP	GO:0070372	Regulation of ERK1 and ERK2 cascade	2020-09-15	300/18670	2.91e-13	2.99e-11	1.12e-11	FLT1/KDR/FLT4/PDGFRA/PDGFRB/KIT/FGFR2/FGFR3/FGFR4	9
BP	GO:0014066	Regulation of PI3K signaling	2020-07-15	124/18670	2.96e-12	2.17e-10	8.1e-11	FLT1/KDR/FLT4/PDGFRA/PDGFRB/KIT/FGFR1	7
BP	GO:0043405	Regulation of MAPK activity	2020-05-15	337/18670	4.81e-06	0.000103005	3.84e-05	FLT1/PDGFRB/KIT/RET/FGFR1	5
BP	GO:0045785	Positive regulation of cell adhesion	2020-05-15	403/18670	1.15e-05	0.000218401	8.15e-05	KDR/RET/PDCD1/CD274/CTLA4	5
BP	GO:0042110	T cell activation	2020-05-15	464/18670	2.27e-05	0.000352856	0.000131645	KIT/PDCD1/CD274/LAG3/CTLA4	5
BP	GO:0008543	FGFR signaling pathway	2020-04-15	114/18670	1.71e-06	4.62e-05	1.72e-05	FGFR1/FGFR2/FGFR3/FGFR4	4
BP	GO:0048010	VEGFR signaling pathway	2020-03-15	96/18670	5.73e-05	0.000795467	0.000296777	FLT1/KDR/FLT4	3
BP	GO:0046425	Regulation of receptor signaling pathway via JAK-STAT	2020-03-15	137/18670	0.000164876	0.00164396	0.000613335	KIT/RET/FGFR3	3
BP	GO:0002683	Negative regulation of immune system process	2020-04-15	435/18670	0.000323528	0.00244291	0.000911412	PDCD1/CD274/LAG3/CTLA4	4
BP	GO:0002040	Sprouting angiogenesis	2020-03-15	183/18670	0.00038647	0.00275628	0.00102833	FLT1/KDR/FLT4	3
BP	GO:0001818	Negative regulation of cytokine production	2020-03-15	296/18670	0.00155831	0.00758476	0.00282976	FGFR1/CD274/LAG3	3
BP	GO:0070661	Leukocyte proliferation	2020-03-15	298/18670	0.00158868	0.00765998	0.00285782	KIT/CD274/CTLA4	3
BP	GO:2000278	Regulation of DNA biosynthetic process	2020-02-15	108/18670	0.00331417	0.0131925	0.0049219	PDGFRB/FGFR4	2
BP	GO:0045787	Positive regulation of cell cycle	2020-03-15	389/18670	0.00338957	0.0133888	0.00499515	PDGFRB/FGFR1/FGFR2	3
BP	GO:2001236	Regulation of extrinsic apoptotic signaling pathway	2020-02-15	155/18670	0.0066983	0.0232404	0.00867063	RET/FGFR1	2
BP	GO:0000302	Response to ROS	2020-02-15	232/18670	0.0145124	0.0353182	0.0131767	PDGFRA/PDGFRB	2
CC	GO:0009897	External side of plasma membrane	2020-06-15	393/19717	2.59e-07	8.3e-06	5.19e-06	PDGFRA/KIT/PDCD1/CD274/LAG3/CTLA4	6
CC	GO:0005769	Early endosome	2020-03-15	350/19717	0.00215328	0.0273466	0.0170916	KDR/RET/CD274	3
CC	GO:0005925	Focal adhesion	2020-03-15	405/19717	0.00325706	0.0273466	0.0170916	FLT1/PDGFRB/FGFR3	3
CC	GO:0030055	Cell-substrate junction	2020-03-15	412/19717	0.00341833	0.0273466	0.0170916	FLT1/PDGFRB/FGFR3	3
MF	GO:0004714	Transmembrane receptor PTK activity	2020-11-15	62/17696	5.16e-25	1.24e-23	4.89e-24	FLT1/KDR/FLT4/PDGFRA/PDGFRB/KIT/RET/FGFR1/FGFR2/FGFR3/FGFR4	11
MF	GO:0004713	PTK activity	2020-11-15	134/17696	4.11e-21	3.29e-20	1.3e-20	FLT1/KDR/FLT4/PDGFRA/PDGFRB/KIT/RET/FGFR1/FGFR2/FGFR3/FGFR4	11
MF	GO:0019838	Growth factor binding	2020-09-15	137/17696	3.68e-16	2.21e-15	8.73e-16	FLT1/KDR/FLT4/PDGFRA/PDGFRB/FGFR1/FGFR2/FGFR3/FGFR4	9
MF	GO:0017134	FGF binding	2020-04-15	23/17696	2.93e-09	1.41e-08	5.55e-09	FGFR1/FGFR2/FGFR3/FGFR4	4
MF	GO:0048407	PDGF binding	2020-02-15	11/17696	3.67e-05	0.000146893	5.8e-05	PDGFRA/PDGFRB	2
MF	GO:0005161	PDGFR binding	2020-02-15	15/17696	7e-05	0.0002399	9.47e-05	PDGFRA/PDGFRB	2
MF	GO:0008201	Heparin binding	2020-03-15	169/17696	0.000357815	0.00107344	0.000423728	FGFR1/FGFR2/FGFR4	3
MF	GO:0042169	SH2 domain binding	2020-02-15	36/17696	0.00041553	0.00110808	0.0004374	KIT/FGFR1	2
MF	GO:0005539	Glycosaminoglycan binding	2020-03-15	229/17696	0.000867473	0.00208194	0.000821817	FGFR1/FGFR2/FGFR4	3
MF	GO:1901681	Sulfur compound binding	2020-03-15	250/17696	0.00111789	0.00243903	0.000962776	FGFR1/FGFR2/FGFR4	3
MF	GO:0070851	Growth factor receptor binding	2020-02-15	134/17696	0.00560235	0.0112047	0.00442291	PDGFRA/PDGFRB	2
MF	GO:0043548	PI3K binding	2020-01-15	30/17696	0.0251397	0.0464118	0.0183205	PDGFRB	1
