# Supplementary material for: Multi-Omics Analysis of the Anti-tumor Synergistic Mechanism and Potential Application of Immune Checkpoint Blockade Combined With Lenvatinib
Source: Front Cell Dev Biol. 2021 Sep 9;9:730240. doi: 10.3389/fcell.2021.730240 (PMC8458708; doi:10.3389/fcell.2021.730240)
Supplement: Supplementary file 17 [file Data_Sheet_5.XLSX]

## Sheet: Sheet1
Correlation between target genes and immune-cell infiltrates
	CD8+T cell																																Tregs
	ACC	BLCA	BRCA	CESC	CHOL	COAD	DLBC	ESCA	GBM	HNSC	KICH	KIRC	KIRP	LGG	LIHC	LUAD	LUSC	MESO	OV	PAAD	PCPG	PRAD	READ	SARC	SKCM	STAD	TGCT	THCA	THYM	UCEC	UCS	UVM	ACC	BLCA	BRCA	CESC	CHOL	COAD	DLBC	ESCA	GBM	HNSC	KICH	KIRC	KIRP	LGG	LIHC	LUAD	LUSC
FLT1	-0.31822	-0.148661	-0.231737	-0.20462	-0.0666646	-0.207466	-0.0339355	-0.11491	-0.286735	-0.217401	-0.000870139	-0.168547	0.000420083	-0.0518108	-0.205468	-0.0720072	-0.177688	0.040917	-0.162209	-0.162932	-0.331461	-0.298043	-0.179847	-0.0972412	-0.224125	-0.115092	-0.195448	0.00130422	-0.0750045	-0.201289	-0.0694612	0.159948	0.00571984	0.0506186	-0.214837	-0.154493	-0.137711	-0.0258305	-0.501623	0.0804903	0.206283	0.0338532	-0.0956514	-0.339159	0.044884	-0.156104	-0.139974	-0.0696325	0.0354447
KDR	-0.0748964	-0.148145	-0.142673	-0.204616	0.0133945	-0.171881	-0.0166004	-0.0753985	-0.137705	-0.135149	0.045588	-0.140337	0.0775415	0.0515297	-0.198306	-0.17732	-0.0566591	0.0924543	-0.146005	0.14103	-0.273152	-0.333115	-0.143978	-0.0735355	-0.229344	-0.0883312	-0.032161	0.00980796	-0.0544291	-0.269346	-0.103739	0.190643	-0.316513	0.0721906	-0.175285	-0.00567344	-0.214858	-0.0387162	-0.587699	0.23351	0.101075	0.0872601	-0.0628465	-0.380881	0.0380501	0.0419373	-0.192803	0.0273142	0.101146
FLT4	-0.231148	-0.14566	-0.0186093	-0.198494	0.072772	-0.148794	0.0172852	-0.0363488	-0.197038	-0.113114	0.0199878	-0.108733	0.192091	0.163571	-0.192657	-0.0182709	0.00770681	-0.0592076	-0.0908055	0.115838	-0.27291	-0.249665	-0.0905574	-0.00726531	-0.214186	0.0105031	0.00370799	0.0123765	-0.0286756	-0.06764	0.142855	0.0587793	-0.25036	0.105211	-0.0209713	-0.0195563	-0.162402	-0.00516589	-0.171048	0.0880738	0.118619	0.101837	-0.00684955	-0.259926	0.141312	0.0883282	-0.135811	0.0377863	0.102526
FGFR1	-0.241267	-0.138869	-0.110829	-0.21686	0.206384	-0.161583	-0.344477	-0.102979	0.00242128	-0.181773	-0.274632	-0.26358	-0.050559	0.109558	-0.174379	-0.193631	-0.130368	-0.0506666	-0.0620342	0.0885462	-0.0766173	-0.24438	-0.105734	-0.10394	-0.173192	0.0157555	-0.0228881	-0.175645	-0.0090751	-0.154165	-0.232513	0.217429	-0.228648	0.0157818	-0.0962995	-0.0651423	0.14062	-0.0130245	-0.0234684	-0.136994	0.384589	0.0593156	0.0864078	-0.227938	0.0147859	-0.0486789	-0.00318666	0.0555762	0.0350177
FGFR2	-0.209164	-0.079495	-0.0318855	-0.00989315	0.0385093	0.0787864	-0.321796	-0.0429142	-0.146098	-0.086748	-0.215895	-0.216434	-0.0897635	-0.0822096	-0.0185602	-0.173603	-0.149425	0.0893042	-0.187977	0.151535	0.0920868	0.0149642	-0.0971549	-0.148699	-0.0979348	0.0456571	-0.0387051	-0.0987537	-0.0644853	-0.0489314	0.0337479	0.286025	-0.0758479	0.00712945	-0.125028	0.0386466	0.252823	0.115536	0.0981527	-0.0682725	-0.228723	0.164661	0.0782695	-0.260318	-0.03411	-0.0360966	0.146704	-0.0650156	-0.0229928
FGFR3	-0.156493	-0.053383	0.00836986	0.00593268	0.0718336	-0.0457694	-0.267832	0.0106595	-0.191511	0.056968	0.112131	0.00095265	-0.0179359	-0.0618512	0.0250031	-0.0753505	-0.154049	-0.064902	-0.195055	0.0950994	0.0693671	0.0049404	-0.0458577	-0.0507332	-0.106294	-0.160449	-0.14576	-0.189878	-0.187307	0.0149278	0.129935	0.0409794	-0.147178	0.0894978	-0.00263456	0.00929114	0.06094	0.0279092	-0.0108993	-0.391742	-0.059437	0.0848574	-0.100295	-0.112016	-0.00722345	-0.138398	0.272848	0.048586	-0.00697762
FGFR4	-0.341382	-0.0317264	0.129101	-0.112181	-0.0386983	-0.128262	-0.0528807	0.0298754	0.00885966	-0.0476203	0.258375	0.0849931	0.0148016	-0.087136	0.00222883	0.0667347	0.073609	-0.07225	-0.12805	-0.00137479	0.0721662	-0.0364733	0.021558	0.062031	-0.102713	-0.0888183	-0.0716614	0.0481136	-0.0537992	-0.0693412	-0.0975649	-0.0480392	0.0457578	0.136831	0.0184562	0.124252	0.154265	-0.0940874	0.110073	0.440397	-0.270307	-0.122566	0.0958335	0.126466	-0.00780911	-0.0690732	0.24728	-0.00965194	-0.0570364
PDGFRA	0.00456909	-0.104579	-0.115578	-0.21033	0.0949321	-0.247847	-0.132027	-0.128342	-0.029741	-0.101089	-0.0636689	-0.12902	0.138987	-0.0629656	-0.118847	-0.180207	-0.0923644	-0.163835	-0.117775	0.134714	0.132099	-0.25995	-0.118017	-0.112345	-0.210575	-0.088233	-0.060153	-0.0877498	-0.0480414	-0.00871733	-0.00791353	0.145534	-0.170915	0.0729776	-0.19393	-0.00213897	0.226057	0.00126581	-0.452982	0.203551	-0.152675	0.12087	0.235012	-0.0122418	0.0540511	-0.0745729	-0.0311084	-0.0338998	0.0419708
PDGFRB	-0.109634	-0.203364	-0.217142	-0.274432	-0.135549	-0.173884	-0.0778307	-0.279489	-0.0984351	-0.252446	-0.149726	-0.154977	0.197637	0.0182935	-0.117801	-0.195136	-0.206437	-0.0874532	-0.105632	-0.0787658	-0.27807	-0.235808	-0.221724	-0.0431009	-0.29761	-0.00530813	-0.184789	-0.130193	-0.0895599	0.0285113	-0.121413	0.283456	-0.160628	-0.0390378	-0.0635294	-0.0126154	0.129157	0.00224258	-0.367486	-0.103823	0.232813	0.0338505	0.0561892	-0.182554	0.10187	0.0600582	0.00583531	0.0276885	0.0983577
KIT	-0.151556	-0.152738	0.0787126	-0.115202	0.0597655	-0.0461046	-0.163696	0.042608	-0.0872456	0.0100187	-0.158976	-0.2908	-0.037619	-0.0594032	-0.130525	-0.0116974	0.00897625	0.0291703	-0.144572	0.24004	-0.138913	-0.200722	0.0408427	0.116594	-0.0829668	-0.00502455	-0.147198	-0.0315088	-0.156627	-0.148882	-0.241	0.179029	-0.134019	0.0555593	-0.170463	0.0905419	-0.12873	0.134283	-0.222181	0.0151816	-0.202614	0.267861	0.0792153	-0.273116	-0.0382378	-0.261041	-0.0855457	-0.000348829	0.063523
RET	-0.045788	-0.0594136	-0.06889	-0.0166076	-0.108143	-0.0487217	0.183477	-0.0507859	-0.121822	-0.131127	0.0786336	-0.166601	0.15301	-0.223325	-0.130619	-0.0827433	-0.0592385	-0.0600585	-0.0448909	0.30206	0.193432	-0.0897222	-0.0719054	-0.0362685	-0.205002	-0.0617303	-0.078416	-0.0222275	-0.156232	-0.213423	-0.0161458	0.0231466	-0.164293	0.0281571	-0.0199394	0.0795928	-0.126431	0.0818511	-0.0182517	-0.208116	-0.0814453	0.00249023	-0.170787	-0.0155052	0.143022	-0.0241382	-0.0269932	0.0718991	0.163711
PDCD1	0.339158	0.547051	0.558668	0.656607	0.268317	0.480711	0.0830579	0.483919	0.277077	0.713124	0.335582	0.726228	0.520347	0.199148	0.476987	0.48663	0.56821	0.466663	0.466015	0.464785	0.206609	0.386282	0.288948	0.686701	0.731491	0.491558	0.348375	0.362832	0.164867	0.512434	0.300897	0.643888	0.283502	-0.0289377	0.23944	0.00986752	0.21315	-0.141122	0.14111	0.0585271	-0.0392304	0.225078	0.148874	0.368184	0.262632	0.0472061	0.271431	0.162951	0.192018
CD274	0.15291	0.231231	0.108623	0.216331	0.024733	0.22066	0.1866	0.157645	-0.182301	0.270612	-0.051898	-0.00761692	-0.0251323	-0.0589185	-0.00608696	0.125369	0.188954	0.218015	0.19532	0.0306676	0.103342	-0.129041	0.117207	0.312379	0.328076	0.156148	-0.0522327	-0.0296583	0.0483016	0.129275	0.0603368	0.374904	0.00797311	-0.207957	-0.0158568	-0.117324	0.0882062	-0.21306	-0.505772	-0.1896	0.268786	-0.0598553	0.141637	-0.206486	-0.00798103	-0.0218357	-0.0968871	-0.156835	-0.0377986
LAG3	0.233365	0.485404	0.389505	0.624714	0.725403	0.487349	0.419094	0.477451	0.204508	0.652841	0.290144	0.746233	0.600535	0.208856	0.472493	0.476794	0.58875	0.403654	0.348845	0.356618	0.339669	0.364231	0.352124	0.479577	0.71544	0.532581	0.312445	0.348594	0.174368	0.554627	0.305241	0.639371	0.131652	-0.115249	0.256971	0.0421864	0.0791724	-0.154103	-0.0414738	-0.146679	-0.186734	0.121117	0.154028	0.371618	0.255289	0.136435	0.138456	0.0555882	0.138901
CTLA4	0.361525	0.442171	0.370186	0.481762	0.53234	0.245055	0.0512425	0.362614	0.195777	0.452757	0.320932	0.372039	0.426187	0.14601	0.404266	0.325292	0.389516	0.44088	0.474742	0.352664	0.234866	0.216004	0.152602	0.531609	0.253725	0.299931	0.15097	0.140202	0.0490879	0.510927	0.268911	0.596742	0.199218	0.0803283	0.241858	0.0529476	0.399971	-0.0592483	0.38991	0.0770643	-0.0130218	0.265199	0.193399	0.236053	0.199168	0.114866	0.245973	0.117254	0.192518
[truncated: 79 more columns]
